# Supplementary material for: Detection of a hydrogen sulfide-negative Salmonella Typhimurium from cattle feces in a cross-sectional study of cow–calf herds in the Southeastern United States
Source: Front Vet Sci. 2025 Jul 29;12:1619880. doi: 10.3389/fvets.2025.1619880 (PMC12339248; doi:10.3389/fvets.2025.1619880)
Supplement: Supplementary file 1 [file Table_1.xlsx]

## Sheet: Sample_information
	Herd-Size	Sample ID	Farm	Sex	Age	Diarrhoea	Salmonella_shedding	Isolate ID reported in study
Farm A	30	A1	A	Female	Adult	Present	Negative
		A2	A	Female	Adult	Absent	Negative
		A3	A	Female	Adult	Present	Negative
		A4	A	Female	Adult	Absent	Negative
		A5	A	Female	Adult	Absent	Negative
		A6	A	Female	Adult	Absent	Negative
		A7	A	Female	Adult	Present	Negative
		A8	A	Female	Adult	Absent	Negative
		A9	A	Female	Adult	Absent	Negative
		A10	A	Female	Adult	Present	Negative
		A11	A	Female	Adult	Absent	Negative
		A12	A	Female	Adult	Absent	Negative
		A13	A	Female	Adult	Absent	Negative
		A14	A	Male	Calf	Absent	Negative
		A15	A	Female	Adult	Absent	Negative
		A16	A	Female	Adult	Absent	Negative
		A17	A	Female	Adult	Absent	Negative
		A18	A	Female	Adult	Present	Negative
		A19	A	Female	Adult	Absent	Negative
		A20	A	Female	Adult	Absent	Negative
		A21	A	Female	Adult	Absent	Negative
		A22	A	Female	Adult	Present	Negative
		A23	A	Female	Adult	Absent	Negative
		A24	A	Female	Adult	Absent	Negative
		A25	A	Female	Adult	Present	Negative
		A26	A	Female	Adult	Absent	Negative
		A27	A	Male	Adult	Absent	Negative
Farm B	12	B1	B	Female	Adult	Absent	Negative
		B2	B	Female	Adult	Absent	Negative
		B3	B	Female	Adult	Absent	Negative
		B4	B	Female	Adult	Absent	Negative
		B5	B	Female	Adult	Absent	Negative
		B6	B	Female	Calf	Absent	Negative
		B7	B	Female	Adult	Absent	Negative
		B8	B	Female	Adult	Absent	Negative
Farm C	15	C1	C	Male	Adult	Absent	Negative
		C2	C	Female	Calf	Absent	Positive	S1_A and S1_B
		C3	C	Female	Adult	Absent	Negative
		C4	C	Female	Adult	Absent	Negative
		C5	C	Female	Adult	Absent	Negative
		C6	C	Female	Adult	Absent	Negative
		C7	C	Female	Adult	Absent	Negative
		C8	C	Female	Adult	Absent	Negative
		C9	C	Female	Adult	Absent	Negative
		C10	C	Female	Adult	Absent	Negative
		C11	C	Male	Adult	Absent	Negative
		C12	C	Female	Adult	Absent	Negative
Farm D	50	D1	D	Female	Adult	Absent	Negative
		D2	D	Female	Adult	Absent	Negative
		D3	D	Female	Adult	Absent	Negative
		D4	D	Female	Adult	Absent	Positive	S2
		D5	D	Male	Adult	Absent	Negative
		D6	D	Female	Adult	Absent	Negative
		D7	D	Female	Adult	Absent	Negative
		D8	D	Female	Adult	Absent	Negative
		D9	D	Female	Adult	Absent	Negative
		D10	D	Female	Adult	Absent	Negative
		D11	D	Male	Adult	Absent	Negative
		D12	D	Female	Adult	Absent	Negative
		D13	D	Female	Adult	Absent	Negative
		D14	D	Female	Adult	Absent	Positive	S3
		D15	D	Female	Adult	Absent	Negative
		D16	D	Female	Adult	Absent	Positive	S4
		D17	D	Female	Adult	Absent	Negative
		D18	D	Male	Calf	Absent	Negative
		D19	D	Female	Calf	Absent	Negative
		D20	D	Female	Adult	Absent	Negative
		D21	D	Female	Adult	Absent	Negative
		D22	D	Female	Adult	Absent	Negative
		D23	D	Female	Adult	Absent	Negative
		D24	D	Female	Adult	Absent	Positive	S5
		D25	D	Female	Adult	Absent	Negative
		D26	D	Female	Adult	Absent	Negative
		D27	D	Female	Adult	Absent	Negative
		D28	D	Female	Adult	Absent	Negative
Farm E	37	E1	E	Female	Adult	Absent	Negative
		E2	E	Female	Adult	Absent	Negative
		E3	E	Female	Adult	Absent	Negative
		E4	E	Female	Adult	Absent	Negative
		E5	E	Female	Adult	Absent	Negative
		E6	E	Female	Adult	Absent	Negative
		E7	E	Female	Adult	Absent	Negative
		E8	E	Female	Adult	Absent	Negative
		E9	E	Female	Adult	Present	Negative
		E10	E	Female	Adult	Present	Negative
		E11	E	Female	Adult	Absent	Negative
		E12	E	Female	Adult	Present	Negative
		E13	E	Female	Adult	Present	Negative
		E14	E	Male	Adult	Absent	Negative
		E15	E	Female	Adult	Present	Negative
		E16	E	Female	Adult	Present	Negative
		E17	E	Female	Adult	Absent	Negative
		E18	E	Female	Adult	Present	Negative
		E19	E	Female	Adult	Present	Negative
		E20	E	Female	Adult	Present	Negative
		E21	E	Female	Adult	Present	Negative
		E22	E	Female	Adult	Present	Negative
		E23	E	Female	Adult	Absent	Negative
		E24	E	Female	Adult	Present	Negative
		E25	E	Male	Calf	Absent	Negative
		E26	E	Female	Calf	Absent	Negative
		E27	E	Female	Calf	Absent	Negative
		E28	E	Male	Calf	Absent	Negative
		E29	E	Female	Calf	Absent	Negative
		E30	E	Female	Calf	Absent	Negative
		E31	E	Female	Calf	Absent	Negative
		E32	E	Female	Calf	Absent	Negative
		E33	E	Female	Adult	Absent	Negative
		E34	E	Female	Calf	Absent	Negative
		E35	E	Female	Calf	Absent	Negative
		E36	E	Female	Calf	Absent	Negative
		E37	E	Female	Calf	Absent	Negative
Farm F	28	F1	F	Female	Adult	Present	Negative
		F2	F	Female	Adult	Present	Negative
		F3	F	Female	Adult	Absent	Negative
		F4	F	Female	Adult	Absent	Negative
		F5	F	Female	Adult	Absent	Negative
		F6	F	Female	Adult	Absent	Negative
		F7	F	Female	Adult	Absent	Negative
		F8	F	Female	Adult	Present	Positive	S6
		F9	F	Female	Adult	Present	Negative
		F10	F	Female	Adult	Absent	Negative
		F11	F	Female	Adult	Absent	Negative
		F12	F	Female	Adult	Absent	Negative
		F13	F	Female	Adult	Absent	Negative
		F14	F	Female	Adult	Absent	Negative
		F15	F	Female	Adult	Absent	Negative
		F16	F	Female	Calf	Present	Positive	S7_A and S7_B
		F17	F	Female	Adult	Absent	Negative
		F18	F	Female	Calf	Absent	Positive	S8_A and S8_B
		F19	F	Male	Calf	Absent	Negative
		F20	F	Male	Calf	Absent	Negative
		F21	F	Female	Calf	Absent	Negative
		F22	F	Female	Adult	Present	Negative
		F23	F	Female	Adult	Absent	Negative
Farm G	33	G1	G	Female	Adult	Absent	Negative
		G2	G	Female	Adult	Present	Negative
		G3	G	Female	Adult	Present	Negative
		G4	G	Female	Adult	Absent	Negative
		G5	G	Female	Adult	Absent	Negative
		G6	G	Male	Calf	Absent	Negative
		G7	G	Female	Adult	Present	Negative
		G8	G	Female	Adult	Absent	Negative
		G9	G	Male	Calf	Absent	Negative
		G10	G	Female	Adult	Absent	Negative
		G11	G	Female	Adult	Absent	Negative
		G12	G	Female	Calf	Absent	Negative
		G13	G	Female	Adult	Absent	Negative
		G14	G	Female	Adult	Absent	Negative
		G15	G	Female	Adult	Absent	Negative
		G16	G	Female	Adult	Absent	Negative
		G17	G	Male	Calf	Absent	Negative
		G18	G	Female	Calf	Absent	Negative
		G19	G	Female	Calf	Absent	Negative
		G20	G	Female	Adult	Absent	Negative
		G21	G	Female	Adult	Absent	Negative
		G22	G	Female	Adult	Absent	Negative
		G23	G	Female	Adult	Absent	Negative
Farm H	5	H1	H	Female	Adult	Absent	Negative
		H2	H	Female	Adult	Absent	Negative
		H3	H	Female	Adult	Present	Negative
		H4	H	Female	Adult	Absent	Negative
		H5	H	Female	Adult	Absent	Negative
Farm I	25	I1	I	Female	Adult	Present	Negative
		I2	I	Female	Adult	Present	Negative
		I3	I	Female	Adult	Present	Negative
		I4	I	Female	Adult	Present	Negative
		I5	I	Female	Adult	Present	Negative
		I6	I	Female	Adult	Absent	Negative
		I7	I	Female	Adult	Absent	Negative
		I8	I	Female	Adult	Absent	Negative
		I9	I	Female	Adult	Present	Negative
		I10	I	Female	Adult	Present	Negative
		I11	I	Female	Adult	Absent	Negative
		I12	I	Female	Adult	Present	Negative
		I13	I	Female	Adult	Absent	Negative
		I14	I	Female	Adult	Absent	Negative
		I15	I	Female	Adult	Absent	Negative
		I16	I	Female	Calf	Present	Negative
		I17	I	Female	Calf	Absent	Negative
		I18	I	Female	Calf	Present	Negative
		I19	I	Female	Calf	Absent	Negative
		I20	I	Male	Calf	Absent	Negative
		I21	I	Female	Calf	Absent	Negative
Farm J	8	J1	J	Female	Adult	Absent	Negative
		J2	J	Female	Adult	Absent	Negative
		J3	J	Female	Adult	Absent	Negative
		J4	J	Female	Adult	Absent	Negative
		J5	J	Female	Adult	Present	Negative
		J6	J	Female	Adult	Absent	Negative
		J7	J	Female	Adult	Absent	Negative
Farm K	27	K1	K	Female	Adult	Absent	Negative
		K2	K	Female	Adult	Absent	Negative
		K3	K	Male	Calf	Absent	Negative
		K4	K	Female	Adult	Absent	Negative
		K5	K	Female	Adult	Absent	Negative
		K6	K	Male	Calf	Absent	Negative
		K7	K	Male	Calf	Absent	Negative
		K8	K	Female	Adult	Absent	Negative
		K9	K	Female	Adult	Present	Negative
		K10	K	Female	Adult	Present	Negative
		K11	K	Female	Adult	Present	Negative
		K12	K	Female	Adult	Absent	Negative
		K13	K	Male	Adult	Present	Negative
		K14	K	Female	Adult	Absent	Negative
		K15	K	Female	Calf	Present	Negative
		K16	K	Female	Adult	Absent	Negative
		K17	K	Female	Calf	Absent	Negative
		K18	K	Female	Adult	Present	Negative
		K19	K	Female	Calf	Present	Negative
		K20	K	Female	Calf	Absent	Negative
		K21	K	Female	Calf	Absent	Negative
		K22	K	Female	Calf	Absent	Negative
		K23	K	Male	Calf	Absent	Negative
		K24	K	Male	Calf	Absent	Negative
		K25	K	Male	Calf	Absent	Negative
		K26	K	Female	Calf	Absent	Negative
		K27	K	Male	Calf	Absent	Negative
Farm L	14	L1	L	Female	Adult	Absent	Negative
		L2	L	Female	Adult	Absent	Negative
		L3	L	Female	Adult	Absent	Negative
		L4	L	Female	Adult	Absent	Negative
		L5	L	Female	Calf	Absent	Negative
		L6	L	Female	Adult	Absent	Negative
		L7	L	Female	Adult	Absent	Negative
		L8	L	Female	Adult	Absent	Negative
		L9	L	Male	Calf	Absent	Negative
		L10	L	Female	Adult	Present	Negative
		L11	L	Male	Adult	Absent	Negative
		L12	L	Male	Calf	Absent	Negative
		L13	L	Male	Calf	Absent	Negative
		L14	L	Female	Calf	Absent	Negative
Farm M	18	M1	M	Female	Adult	Absent	Negative
		M2	M	Female	Adult	Absent	Negative
		M3	M	Female	Adult	Absent	Negative
		M4	M	Female	Adult	Absent	Negative
		M5	M	Male	Adult	Absent	Negative
		M6	M	Female	Adult	Absent	Negative
		M7	M	Female	Calf	Absent	Negative
		M8	M	Female	Adult	Present	Negative
		M9	M	Female	Adult	Absent	Negative
		M10	M	Female	Adult	Absent	Negative
		M11	M	Female	Calf	Absent	Negative
		M12	M	Female	Calf	Absent	Negative
		M13	M	Female	Calf	Absent	Negative
		M14	M	Female	Calf	Absent	Negative
		M15	M	Female	Adult	Absent	Negative
		M16	M	Female	Adult	Present	Negative
		M17	M	Female	Adult	Absent	Negative
		M18	M	Female	Adult	Present	Negative
Farm N	14	N1	N	Male	Calf	Absent	Negative
		N2	N	Female	Adult	Present	Negative
		N3	N	Female	Adult	Present	Negative
		N4	N	Female	Adult	Present	Negative
		N5	N	Female	Adult	Present	Negative
		N6	N	Female	Adult	Present	Negative
		N7	N	Female	Adult	Present	Negative
		N8	N	Male	Adult	Absent	Negative
		N9	N	Female	Adult	Absent	Negative
		N10	N	Female	Adult	Absent	Negative
		N11	N	Female	Adult	Present	Negative
		N12	N	Female	Calf	Absent	Negative
		N13	N	Female	Calf	Absent	Negative
		N14	N	Male	Calf	Absent	Negative
Farm O	23	O1	O	Female	Adult	Absent	Negative
		O2	O	Female	Adult	Present	Negative
		O3	O	Male	Adult	Absent	Negative
		O4	O	Female	Adult	Present	Negative
		O5	O	Female	Adult	Absent	Negative
		O6	O	Female	Adult	Present	Negative
		O7	O	Female	Adult	Present	Negative
		O8	O	Female	Adult	Present	Negative
		O9	O	Female	Adult	Present	Negative
		O10	O	Female	Calf	Absent	Negative
		O11	O	Female	Adult	Present	Negative
		O12	O	Female	Adult	Absent	Negative
		O13	O	Female	Calf	Absent	Negative
		O14	O	Male	Adult	Absent	Negative
		O15	O	Male	Calf	Present	Negative
		O16	O	Male	Calf	Absent	Negative
		O17	O	Male	Calf	Absent	Negative
		O18	O	Female	Calf	Absent	Negative
		O19	O	Male	Calf	Absent	Negative
Farm P		P1	P	Female	Adult	Absent	Negative
	7	P2	P	Female	Adult	Present	Negative
		P3	P	Female	Adult	Present	Negative
		P4	P	Female	Adult	Absent	Negative
		P5	P	Female	Adult	Absent	Negative
		P6	P	Female	Calf	Absent	Negative
		P7	P	Female	Adult	Present	Negative
Farm Q		Q1	Q	Female	Adult	Present	Positive	S9
	7	Q2	Q	Female	Adult	Present	Negative
		Q3	Q	Female	Calf	Absent	Negative
		Q4	Q	Female	Adult	Absent	Negative
		Q5	Q	Female	Calf	Absent	Negative
		Q6	Q	Female	Calf	Absent	Negative
		Q7	Q	Female	Calf	Present	Negative
Farm R	14	R1	R	Female	Adult	Absent	Negative
		R2	R	Female	Adult	Absent	Negative
		R3	R	Female	Adult	Present	Positive	S10_A and S10_B
		R4	R	Female	Adult	Present	Negative
		R5	R	Female	Adult	Present	Positive	S11
		R6	R	Female	Calf	Absent	Negative
		R7	R	Female	Adult	Absent	Negative
		R8	R	Female	Adult	Present	Negative
		R9	R	Female	Adult	Absent	Negative
		R10	R	Female	Adult	Absent	Negative
		R11	R	Female	Adult	Absent	Negative
		R12	R	Female	Adult	Absent	Negative
		R13	R	Female	Adult	Absent	Negative
		R14	R	Female	Calf	Absent	Negative
	367

## Sheet: SNP matrix of Positive samples
Sample	Total reads	Mapping rate (%)	Avg. pileup depth	Nb. of SNPs (unfiltered)	Nb. of SNPs (filtered)
S10_A Salmonella Hadar Farm R	1677556	93.82	40.82	34123	32
S10_B Salmonella Bareilly Farm R	1926082	89.2	42.66	37645	32
S11 Salmonella Hadar Farm R	1832734	93.51	38.55	33741	30
S1_A Salmonella Braenderup Farm C	1379294	93.21	34.89	34399	26
S1_B Salmonella Hadar Farm C	1638420	92.51	37.11	34274	32
S2 Salmonella Braenderup Farm D	1412542	90.81	32.58	34019	26
S3 Salmonella Thompson Farm D	1432194	91.86	34.57	34923	23
S4 Salmonella Thompson Farm D	1431056	92.08	30.23	34187	25
S5 Salmonella Enteritidis Farm D	1612018	91.49	32.94	35049	44
S6 Salmonella Thompson Farm F	1373310	91.9	32.57	34146	23
S7_A Salmonella Hadar Farm F	1134602	94.04	32.41	33671	29
S7_B Salmonella Thompson Farm F	1646292	91.55	39.93	34834	24
S8_A Salmonella Thompson Farm F	1249740	92.47	30.01	34135	25
S8_B Salmonella Typhimurium Farm F	1745420	88.65	42.64	844	29
S9 Salmonella Braenderup Farm Q	1188558	87.83	26.6	32867	27

## Sheet: Antibiotic_Resistance genes
	Resfinder						CARD
	aac(6')-Iaa	aph(3'')-Ib	aph(6)-Id	tet(A)			AAC(6')-Iaa	APH(3'')-Ib	APH(6)-Id	AAC(6')-Iy	tet(A)	mdsA	mdsB	mdsC	golS	kdpE	MdtK	YojI	acrD	mdtB	mdtC	acrA	acrB	marA	emrR	emrA	emrB	ramA	bacA
S1_A Salmonella Braenderup Farm C	1	0	0	0			1	0	0	0	0	1	1	1	1	1	1	1	1	1	1	1	1	1	1	1	1	0	1
S1_B Salmonella Hadar Farm C	1	1	1	1			0	1	1	1	1	1	1	1	1	1	1	1	1	1	1	1	1	1	1	1	1	1	1
S2 Salmonella Braenderup Farm D	1	0	0	0			1	0	0	0	0	1	1	1	1	1	1	1	1	1	1	1	1	1	1	1	1	0	1
S3 Salmonella Thompson Farm D	1	0	0	0			0	0	0	1	0	1	1	1	1	1	1	1	1	1	1	1	1	1	1	1	1	0	1
S4 Salmonella Thompson Farm D	1	0	0	0			0	0	0	1	0	1	1	1	1	1	1	1	1	1	1	1	1	1	1	1	1	0	1
S5 Salmonella Enteritidis Farm D	1	0	0	0			0	0	0	1	0	1	1	1	1	1	1	1	1	1	1	1	1	1	1	1	1	0	1
S6 Salmonella Thompson Farm F	1	0	0	0			0	0	0	1	0	1	1	1	1	1	1	1	1	1	1	1	1	1	1	1	1	0	1
S7_A Salmonella Hadar Farm F	1	1	1	1			0	1	1	1	1	1	1	1	1	1	1	1	1	1	1	1	1	1	1	1	1	1	1
S8_A Salmonella Thompson Farm F	1	0	0	0			0	0	0	1	0	1	1	1	1	1	1	1	1	1	1	1	1	1	1	1	1	0	1
S7_B Salmonella Thompson Farm F	1	0	0	0			0	0	0	1	0	1	1	1	1	1	1	1	1	1	1	1	1	1	1	1	1	0	1
S8_B Salmonella Typhimurium Farm F	1	0	0	0			1	0	0	0	0	1	1	1	1	1	1	1	1	1	1	1	1	1	1	1	1	0	1
S9 Salmonella Braenderup Farm Q	1	0	0	0			1	0	0	0	0	1	1	1	1	1	1	1	1	1	1	1	1	1	1	1	1	0	1
S10_A Salmonella Hadar Farm R	1	1	1	1			0	1	1	1	1	1	1	1	1	1	1	1	1	1	1	1	1	1	1	1	1	1	1
S10_B Salmonella Bareilly Farm R	1	0	0	0			0	0	0	1	0	1	1	1	1	1	1	1	1	1	1	1	1	1	1	1	1	1	1
S12 Salmonella Hadar Farm R	1	1	1	1			0	1	1	1	1	1	1	1	1	1	1	1	1	1	1	1	1	1	1	1	1	1	1

## Sheet: AMR Phenotype
Isolate IDs	Seovar identified	Date Read	Amikacin			Gentamicin			Tobramycin			Ampicillin			Piperacillin			Aztreonam			Cefazolin			Cefepime			Ceftazidime			Ceftriaxone			Doripenem			Ertapenem			Imipenem			Meropenem			Ciprofloxacin			Levofloxacin
S1_A	Braenderup	2024-07-24 09:32:55	AMIKAC	<= 8	SUSC	GENTAM	<= 2	SUSC	TOBRAM	<= 2	SUSC	AMPICI	<= 8	SUSC	PIPERA	<= 16	SUSC	AZTREO	<= 1	SUSC	CEFAZO	= 2	SUSC	CEFEPI	<= 4	SUSC	CEFTAZ	<= 1	SUSC	CEFTRI	<= 0.5	SUSC	DORIPE	<= 0.5	SUSC	ERTAPE	<= 0.25	SUSC	IMIPEN	<= 0.5	SUSC	MEROPE	<= 0.5	SUSC	CIPROF	<= 0.5	INTER	LEVOFL	<= 1
S1_B	Hadar	2024-07-24 09:32:14	AMIKAC	<= 8	SUSC	GENTAM	<= 2	SUSC	TOBRAM	<= 2	SUSC	AMPICI	<= 8	SUSC	PIPERA	<= 16	SUSC	AZTREO	<= 1	SUSC	CEFAZO	= 2	SUSC	CEFEPI	<= 4	SUSC	CEFTAZ	<= 1	SUSC	CEFTRI	<= 0.5	SUSC	DORIPE	<= 0.5	SUSC	ERTAPE	<= 0.25	SUSC	IMIPEN	<= 0.5	SUSC	MEROPE	<= 0.5	SUSC	CIPROF	<= 0.5	INTER	LEVOFL	<= 1
S2	Braenderup	2024-07-24 09:31:35	AMIKAC	<= 8	SUSC	GENTAM	<= 2	SUSC	TOBRAM	<= 2	SUSC	AMPICI	<= 8	SUSC	PIPERA	<= 16	SUSC	AZTREO	<= 1	SUSC	CEFAZO	= 2	SUSC	CEFEPI	<= 4	SUSC	CEFTAZ	<= 1	SUSC	CEFTRI	<= 0.5	SUSC	DORIPE	<= 0.5	SUSC	ERTAPE	<= 0.25	SUSC	IMIPEN	<= 0.5	SUSC	MEROPE	<= 0.5	SUSC	CIPROF	<= 0.5	INTER	LEVOFL	<= 1
S3	Thompson	2024-07-24 09:30:06	AMIKAC	<= 8	SUSC	GENTAM	<= 2	SUSC	TOBRAM	<= 2	SUSC	AMPICI	<= 8	SUSC	PIPERA	<= 16	SUSC	AZTREO	<= 1	SUSC	CEFAZO	= 2	SUSC	CEFEPI	<= 4	SUSC	CEFTAZ	<= 1	SUSC	CEFTRI	<= 0.5	SUSC	DORIPE	<= 0.5	SUSC	ERTAPE	<= 0.25	SUSC	IMIPEN	<= 0.5	SUSC	MEROPE	<= 0.5	SUSC	CIPROF	<= 0.5	INTER	LEVOFL	<= 1
S4	Thompson	2024-07-24 09:27:43	AMIKAC	<= 8	SUSC	GENTAM	<= 2	SUSC	TOBRAM	<= 2	SUSC	AMPICI	<= 8	SUSC	PIPERA	<= 16	SUSC	AZTREO	<= 1	SUSC	CEFAZO	= 2	SUSC	CEFEPI	<= 4	SUSC	CEFTAZ	<= 1	SUSC	CEFTRI	<= 0.5	SUSC	DORIPE	<= 0.5	SUSC	ERTAPE	<= 0.25	SUSC	IMIPEN	<= 0.5	SUSC	MEROPE	<= 0.5	SUSC	CIPROF	<= 0.5	INTER	LEVOFL	<= 1
S5	Enteritidis	2024-07-24 09:42:27	AMIKAC	<= 8	SUSC	GENTAM	<= 2	SUSC	TOBRAM	<= 2	SUSC	AMPICI	<= 8	SUSC	PIPERA	<= 16	SUSC	AZTREO	<= 1	SUSC	CEFAZO	= 2	SUSC	CEFEPI	<= 4	SUSC	CEFTAZ	<= 1	SUSC	CEFTRI	<= 0.5	SUSC	DORIPE	<= 0.5	SUSC	ERTAPE	<= 0.25	SUSC	IMIPEN	<= 0.5	SUSC	MEROPE	<= 0.5	SUSC	CIPROF	<= 0.5	INTER	LEVOFL	<= 1
S6	Thompson	2024-07-24 09:41:00	AMIKAC	<= 8	SUSC	GENTAM	<= 2	SUSC	TOBRAM	<= 2	SUSC	AMPICI	<= 8	SUSC	PIPERA	<= 16	SUSC	AZTREO	<= 1	SUSC	CEFAZO	= 2	SUSC	CEFEPI	<= 4	SUSC	CEFTAZ	<= 1	SUSC	CEFTRI	<= 0.5	SUSC	DORIPE	<= 0.5	SUSC	ERTAPE	<= 0.25	SUSC	IMIPEN	<= 0.5	SUSC	MEROPE	<= 0.5	SUSC	CIPROF	<= 0.5	INTER	LEVOFL	<= 1
S7_A	Hadar	2024-07-24 09:38:42	AMIKAC	<= 8	SUSC	GENTAM	<= 2	SUSC	TOBRAM	<= 2	SUSC	AMPICI	<= 8	SUSC	PIPERA	<= 16	SUSC	AZTREO	<= 1	SUSC	CEFAZO	= 2	SUSC	CEFEPI	<= 4	SUSC	CEFTAZ	<= 1	SUSC	CEFTRI	<= 0.5	SUSC	DORIPE	<= 0.5	SUSC	ERTAPE	<= 0.25	SUSC	IMIPEN	<= 0.5	SUSC	MEROPE	<= 0.5	SUSC	CIPROF	<= 0.5	INTER	LEVOFL	<= 1
S7_B	Thompson	2024-07-24 09:53:25	AMIKAC	<= 8	SUSC	GENTAM	<= 2	SUSC	TOBRAM	<= 2	SUSC	AMPICI	<= 8	SUSC	PIPERA	<= 16	SUSC	AZTREO	<= 1	SUSC	CEFAZO	<= 1	SUSC	CEFEPI	<= 4	SUSC	CEFTAZ	<= 1	SUSC	CEFTRI	<= 0.5	SUSC	DORIPE	<= 0.5	SUSC	ERTAPE	<= 0.25	SUSC	IMIPEN	<= 0.5	SUSC	MEROPE	<= 0.5	SUSC	CIPROF	<= 0.5	INTER	LEVOFL	<= 1
S8_A	Thompson	2024-07-24 09:36:15	AMIKAC	<= 8	SUSC	GENTAM	<= 2	SUSC	TOBRAM	<= 2	SUSC	AMPICI	<= 8	SUSC	PIPERA	<= 16	SUSC	AZTREO	<= 1	SUSC	CEFAZO	= 2	SUSC	CEFEPI	<= 4	SUSC	CEFTAZ	<= 1	SUSC	CEFTRI	<= 0.5	SUSC	DORIPE	<= 0.5	SUSC	ERTAPE	<= 0.25	SUSC	IMIPEN	<= 0.5	SUSC	MEROPE	<= 0.5	SUSC	CIPROF	<= 0.5	INTER	LEVOFL	<= 1
S8_B	Typhimurium	2024-07-24 09:54:40	AMIKAC	<= 8	SUSC	GENTAM	<= 2	SUSC	TOBRAM	<= 2	SUSC	AMPICI	<= 8	SUSC	PIPERA	<= 16	SUSC	AZTREO	<= 1	SUSC	CEFAZO	= 2	SUSC	CEFEPI	<= 4	SUSC	CEFTAZ	<= 1	SUSC	CEFTRI	<= 0.5	SUSC	DORIPE	<= 0.5	SUSC	ERTAPE	<= 0.25	SUSC	IMIPEN	<= 0.5	SUSC	MEROPE	<= 0.5	SUSC	CIPROF	<= 0.5	INTER	LEVOFL	<= 1
S9	Braenderup	2024-07-24 09:49:31	AMIKAC	<= 8	SUSC	GENTAM	<= 2	SUSC	TOBRAM	<= 2	SUSC	AMPICI	<= 8	SUSC	PIPERA	<= 16	SUSC	AZTREO	<= 1	SUSC	CEFAZO	= 2	SUSC	CEFEPI	<= 4	SUSC	CEFTAZ	<= 1	SUSC	CEFTRI	<= 0.5	SUSC	DORIPE	<= 0.5	SUSC	ERTAPE	<= 0.25	SUSC	IMIPEN	<= 0.5	SUSC	MEROPE	<= 0.5	SUSC	CIPROF	<= 0.5	INTER	LEVOFL	<= 1
S10_A	Hadar	2024-07-24 09:47:44	AMIKAC	<= 8	SUSC	GENTAM	<= 2	SUSC	TOBRAM	<= 2	SUSC	AMPICI	<= 8	SUSC	PIPERA	<= 16	SUSC	AZTREO	<= 1	SUSC	CEFAZO	= 2	SUSC	CEFEPI	<= 4	SUSC	CEFTAZ	<= 1	SUSC	CEFTRI	<= 0.5	SUSC	DORIPE	<= 0.5	SUSC	ERTAPE	<= 0.25	SUSC	IMIPEN	<= 0.5	SUSC	MEROPE	<= 0.5	SUSC	CIPROF	<= 0.5	INTER	LEVOFL	<= 1
S10_B	Bareilly	2024-07-24 09:47:09	AMIKAC	<= 8	SUSC	GENTAM	<= 2	SUSC	TOBRAM	<= 2	SUSC	AMPICI	<= 8	SUSC	PIPERA	<= 16	SUSC	AZTREO	<= 1	SUSC	CEFAZO	= 2	SUSC	CEFEPI	<= 4	SUSC	CEFTAZ	<= 1	SUSC	CEFTRI	<= 0.5	SUSC	DORIPE	<= 0.5	SUSC	ERTAPE	<= 0.25	SUSC	IMIPEN	<= 0.5	SUSC	MEROPE	<= 0.5	SUSC	CIPROF	<= 0.5	INTER	LEVOFL	<= 1
S11	Hadar	2024-07-24 09:45:57	AMIKAC	<= 8	SUSC	GENTAM	<= 2	SUSC	TOBRAM	<= 2	SUSC	AMPICI	<= 8	SUSC	PIPERA	<= 16	SUSC	AZTREO	<= 1	SUSC	CEFAZO	= 2	SUSC	CEFEPI	<= 4	SUSC	CEFTAZ	<= 1	SUSC	CEFTRI	<= 0.5	SUSC	DORIPE	<= 0.5	SUSC	ERTAPE	<= 0.25	SUSC	IMIPEN	<= 0.5	SUSC	MEROPE	<= 0.5	SUSC	CIPROF	<= 0.5	INTER	LEVOFL	<= 1
[truncated: 27 more columns]

## Sheet: Variation Analysis
Samples	Contig	Pos	Ref	Var	Score	Var_cov	Var_frac	Type	Ref_nt	Var_nt	Ref_nt_pos_change	Ref_aa_pos_change	Frameshift	Gene_ID	Locus_tag	Gene_name	Function	Upstream_feature	Downstream_feature	snpEff_type	snpEff_impact
1:PE1	AE006468	1000257	C	G	417.544	16	1	Synon	gcc	gcG	1185C>G	Ala395Ala		fig|99287.836.peg.985	STM0926		Phage tail fiber, side tail fiber protein Stf	Phage tail tip, host specificity protein J	Phage tail fiber, tail fiber assembly protein Tfa	synonymous_variant	LOW
1:PE1	AE006468	1000275	G	A	1219.92	47	1	Synon	gcg	gcA	1203G>A	Ala401Ala		fig|99287.836.peg.985	STM0926		Phage tail fiber, side tail fiber protein Stf	Phage tail tip, host specificity protein J	Phage tail fiber, tail fiber assembly protein Tfa	synonymous_variant	LOW
1:PE1	AE006468	1000281	C	T	1496.04	54	1	Synon	acc	acT	1209C>T	Thr403Thr		fig|99287.836.peg.985	STM0926		Phage tail fiber, side tail fiber protein Stf	Phage tail tip, host specificity protein J	Phage tail fiber, tail fiber assembly protein Tfa	synonymous_variant	LOW
1:PE1	AE006468	1000293	G	A	1937.22	70	1	Synon	acg	acA	1221G>A	Thr407Thr		fig|99287.836.peg.985	STM0926		Phage tail fiber, side tail fiber protein Stf	Phage tail tip, host specificity protein J	Phage tail fiber, tail fiber assembly protein Tfa	synonymous_variant	LOW
1:PE1	AE006468	1000451	CGGTACTGAATAAACTGGC	CTATCACTAACATGATTGC	1812.97	64	0.98	Nonsyn	acggtactgaataaactggcg	aCTATCACTAACATGATTGCg	1380_1395delGGTACTGAATAAACTGinsTATCACTAACATGATT	ValLeuAsnLysLeu461IleThrAsnMetIle		fig|99287.836.peg.985	STM0926		Phage tail fiber, side tail fiber protein Stf	Phage tail tip, host specificity protein J	Phage tail fiber, tail fiber assembly protein Tfa	missense_variant	MODERATE
1:PE1	AE006468	1000528	C	A	1346.74	52	1	Nonsyn	ctt	Att	1456C>A	Leu486Ile		fig|99287.836.peg.985	STM0926		Phage tail fiber, side tail fiber protein Stf	Phage tail tip, host specificity protein J	Phage tail fiber, tail fiber assembly protein Tfa	missense_variant	MODERATE
1:PE1	AE006468	1000539	CA	CG	1013.55	39	1	Nonsyn	tacatt	taCGtt	1468A>G	Ile490Val		fig|99287.836.peg.985	STM0926		Phage tail fiber, side tail fiber protein Stf	Phage tail tip, host specificity protein J	Phage tail fiber, tail fiber assembly protein Tfa	missense_variant	MODERATE
1:PE1	AE006468	1002033	C	A	607.411	20	1											Phage tail fiber, tail fiber assembly protein Tfa	Sialidase (EC 3.2.1.18)	intergenic_region	MODIFIER
1:PE1	AE006468	1002079	ATTTTTTGA	ATTTTTTTGA	353.085	13	1	Insertion										Phage tail fiber, tail fiber assembly protein Tfa	Sialidase (EC 3.2.1.18)	intergenic_region	MODIFIER
1:PE1	AE006468	1002090	TTTAAT	GTTGAG	409.594	13	1				1235_*1delATTAAAinsCTCAAC	AsnTer412ThrGlnext*?						Phage tail fiber, tail fiber assembly protein Tfa	Sialidase (EC 3.2.1.18)	stop_lost&splice_region_variant	HIGH
1:PE1	AE006468	1002101	G	A	398.74	13	1	Nonsyn	tca	tTa	1229C>T	Ser410Leu		fig|99287.836.peg.987	STM0928	nanH	Sialidase (EC 3.2.1.18)	Phage tail fiber, tail fiber assembly protein Tfa	Putative inner membrane protein	missense_variant	MODERATE
1:PE1	AE006468	1002108	TT	GC	384.279	13	1	Nonsyn	gtaata	gtGCta	1221_1222delAAinsGC	Ile408Leu		fig|99287.836.peg.987	STM0928	nanH	Sialidase (EC 3.2.1.18)	Phage tail fiber, tail fiber assembly protein Tfa	Putative inner membrane protein	missense_variant	MODERATE
1:PE1	AE006468	1006263	A	G	2181.31	68	1	Nonsyn	agc	Ggc	574A>G	Ser192Gly		fig|99287.836.peg.992	STM0931	ybjR	N-acetylmuramoyl-L-alanine amidase (EC 3.5.1.28) @ 1,6-anhydro-N-acetylmuramyl-L-alanine amidase	UPF0145 protein YbjQ	Uncharacterized NAD(P)-dependent epimerase/dehydratase family protein YbjS	missense_variant	MODERATE
1:PE1	AE006468	1010629	C	T	1863.71	62	0.98	Synon	ctg	ctA	1200G>A	Leu400Leu		fig|99287.836.peg.996	STM0935	poxB	Pyruvate dehydrogenase (quinone) (EC 1.2.5.1)	Low-specificity L-threonine aldolase (EC 4.1.2.48)	NADH oxidoreductase for hydroxylamine reductase	synonymous_variant	LOW
1:PE1	AE006468	101101	C	T	1785.79	62	0.95	Nonsyn	gcg	gTg	263C>T	Ala88Val		fig|99287.836.peg.92	STM0087	folA	Dihydrofolate reductase (EC 1.5.1.3)	Glutathione-regulated potassium-efflux system protein KefC	Bis(5'-nucleosyl)-tetraphosphatase, symmetrical (EC 3.6.1.41)	missense_variant	MODERATE
1:PE1	AE006468	1012981	T	C	2282.03	70	1	Synon	caa	caG	1638A>G	Gln546Gln		fig|99287.836.peg.998	STM0937	hcp	Hydroxylamine reductase (EC 1.7.99.1)	NADH oxidoreductase for hydroxylamine reductase	Lysine exporter LysO	synonymous_variant	LOW
1:PE1	AE006468	103018	T	G	2893.18	89	1	Nonsyn	gag	gCg	467A>C	Glu156Ala		fig|99287.836.peg.95	STM0090	ksgA	SSU rRNA (adenine(1518)-N(6)/adenine(1519)-N(6))-dimethyltransferase (EC 2.1.1.182)	ApaG protein	4-hydroxythreonine-4-phosphate dehydrogenase (EC 1.1.1.262)	missense_variant	MODERATE
1:PE1	AE006468	1043110	C	A	1738.61	56	0.97	Synon	gcc	gcA	918C>A	Ala306Ala		fig|99287.836.peg.1022	STM0962	ycaJ	Replication-associated recombination protein RarA	Outer membrane lipoprotein carrier protein LolA	Seryl-tRNA synthetase (EC 6.1.1.11)	synonymous_variant	LOW
1:PE1	AE006468	104421	C	A	2628.26	90	1	Nonsyn	agt	aTt	50G>T	Ser17Ile		fig|99287.836.peg.96	STM0091	pdxA	4-hydroxythreonine-4-phosphate dehydrogenase (EC 1.1.1.262)	SSU rRNA (adenine(1518)-N(6)/adenine(1519)-N(6))-dimethyltransferase (EC 2.1.1.182)	Periplasmic chaperone and peptidyl-prolyl cis-trans isomerase of outer membrane proteins SurA (EC 5.2.1.8)	missense_variant	MODERATE
1:PE1	AE006468	1050735	G	A	1901.94	61	1	Synon	acg	acA	1125G>A	Thr375Thr		fig|99287.836.peg.1027	STM0968	ycaD	Hypothetical MFS-type transporter protein YcaD	Anaerobic dimethyl sulfoxide reductase chain C (EC 1.8.5.3), anchor subunit	Inner membrane permease YcaM	synonymous_variant	LOW
1:PE1	AE006468	107231	A	T	3128.23	96	1	Nonsyn	tac	Aac	940T>A	Tyr314Asn		fig|99287.836.peg.98	STM0093	imp	LPS-assembly protein LptD @ Organic solvent tolerance protein precursor	Periplasmic chaperone and peptidyl-prolyl cis-trans isomerase of outer membrane proteins SurA (EC 5.2.1.8)	hypothetical protein	missense_variant	MODERATE
1:PE1	AE006468	1074487	T	A	2209.82	70	0.99											FIG004798: Putative cytoplasmic protein	FIG002473: Protein YcaR in KDO2-Lipid A biosynthesis cluster	intergenic_region	MODIFIER
1:PE1	AE006468	1077004	G	A	2245.32	71	0.99	Synon	acc	acT	270C>T	Thr90Thr		fig|99287.836.peg.1049	STM0990	ycbC	Membrane Protein Functionally coupled to the MukBEF Chromosome Partitioning Mechanism	Uncharacterized protein YcbJ	tRNA uridine 5-oxyacetic acid(34) methyltransferase (EC 2.1.1.-)	synonymous_variant	LOW
1:PE1	AE006468	1086999	C	T	1788.53	64	0.96											L,D-transpeptidase YcbB	FIG001587: exported protein	intergenic_region	MODIFIER
1:PE1	AE006468	1091095	G	A	379.374	13	1											Outer membrane porin OmpF	FIG01046080: hypothetical protein	intergenic_region	MODIFIER
1:PE1	AE006468	1091326	A	G	168.894	6	1											FIG01046080: hypothetical protein	Asparaginyl-tRNA synthetase (EC 6.1.1.22)	intergenic_region	MODIFIER
1:PE1	AE006468	1095021	T	C	2183.03	68	1	Synon	ggt	ggC	1161T>C	Gly387Gly		fig|99287.836.peg.1064	STM1002		Diaminopropionate ammonia-lyase (EC 4.3.1.15)	FIG01047584: hypothetical protein	hypothetical protein	synonymous_variant	LOW
1:PE1	AE006468	1104655	G	A	1727.65	57	1	Synon	agc	agT	96C>T	Ser32Ser		fig|99287.836.peg.1074			prophage protein	prophage protein	hypothetical protein	synonymous_variant	LOW
1:PE1	AE006468	1104994	C	T	1108.08	38	1	Nonsyn	gat	Aat	10G>A	Asp4Asn		fig|99287.836.peg.1075	STM1011		hypothetical protein	prophage protein	Putative regulatory protein	missense_variant	MODERATE
1:PE1	AE006468	1113811	T	C	1928.36	60	1	Synon	tct	tcC	18T>C	Ser6Ser		fig|99287.836.peg.1092			hypothetical protein	putative lipoprotein	hypothetical protein	synonymous_variant	LOW
1:PE1	AE006468	1124779	T	C	1885.59	59	1	Nonsyn	ttc	Ctc	367T>C	Phe123Leu		fig|99287.836.peg.1106	STM1038		Phage tail, major tail protein V	Phage tail, component U	Phage tail, component G	missense_variant	MODERATE
1:PE1	AE006468	1135184	CGGGGAT	CGGGGGAT	2220.28	78	0.97	Insertion	ccggggatg	cCGGGGGATg	2409dupG	Met804fs	yes	fig|99287.836.peg.1116	STM1048		Phage tail tip, host specificity protein J	Phage tail tip, assembly protein I	Phage tail tip, host specificity protein J	frameshift_variant	HIGH
1:PE1	AE006468	1135733	A	G	2229.19	132	0.71	Synon	gca	gcG	480A>G	Ala160Ala		fig|99287.836.peg.1117			Phage tail tip, host specificity protein J	Phage tail tip, host specificity protein J	Phage protein	synonymous_variant	LOW
1:PE1	AE006468	1135835	C	T	329.59	81	0.58	Synon	agc	agT	582C>T	Ser194Ser		fig|99287.836.peg.1117			Phage tail tip, host specificity protein J	Phage tail tip, host specificity protein J	Phage protein	synonymous_variant	LOW
1:PE1	AE006468	1135896	T	A	1053.95	51	0.68	Nonsyn	tcc	Acc	643T>A	Ser215Thr		fig|99287.836.peg.1117			Phage tail tip, host specificity protein J	Phage tail tip, host specificity protein J	Phage protein	missense_variant	MODERATE
1:PE1	AE006468	1136156	TG	CA	639.855	91	0.63											Phage tail tip, host specificity protein J	Phage protein	intergenic_region	MODIFIER
1:PE1	AE006468	1136165	A	G	1189.34	115	0.68											Phage tail tip, host specificity protein J	Phage protein	intergenic_region	MODIFIER
1:PE1	AE006468	1136183	G	T	2577.55	159	0.73	Nonsyn	gta	Tta	16G>T	Val6Leu		fig|99287.836.peg.1118			Phage protein	Phage tail tip, host specificity protein J	Phage tail fiber, side tail fiber protein Stf	missense_variant	MODERATE
1:PE1	AE006468	1136191	T	G	2634.44	158	0.72	Synon	tct	tcG	24T>G	Ser8Ser		fig|99287.836.peg.1118			Phage protein	Phage tail tip, host specificity protein J	Phage tail fiber, side tail fiber protein Stf	synonymous_variant	LOW
1:PE1	AE006468	1136204	C	G	3038.89	170	0.75	Nonsyn	ctt	Gtt	37C>G	Leu13Val		fig|99287.836.peg.1118			Phage protein	Phage tail tip, host specificity protein J	Phage tail fiber, side tail fiber protein Stf	missense_variant	MODERATE
1:PE1	AE006468	1136460	C	T	2427.04	167	0.7											Phage protein	Phage tail fiber, side tail fiber protein Stf	intergenic_region	MODIFIER
1:PE1	AE006468	1136493	G	A	1059.41	129	0.62	Synon	aag	aaA	30G>A	Lys10Lys		fig|99287.836.peg.1119	STM1049		Phage tail fiber, side tail fiber protein Stf	Phage protein	Phage tail fiber, tail fiber assembly protein Tfa	synonymous_variant	LOW
1:PE1	AE006468	1137073	G	T	3051.76	146	0.89	Nonsyn	gcg	Tcg	610G>T	Ala204Ser		fig|99287.836.peg.1119	STM1049		Phage tail fiber, side tail fiber protein Stf	Phage protein	Phage tail fiber, tail fiber assembly protein Tfa	missense_variant	MODERATE
1:PE1	AE006468	1137120	C	A	2300.86	108	0.92	Synon	ggc	ggA	657C>A	Gly219Gly		fig|99287.836.peg.1119	STM1049		Phage tail fiber, side tail fiber protein Stf	Phage protein	Phage tail fiber, tail fiber assembly protein Tfa	synonymous_variant	LOW
1:PE1	AE006468	1137306	G	A	524.675	49	0.69	Synon	gcg	gcA	843G>A	Ala281Ala		fig|99287.836.peg.1119	STM1049		Phage tail fiber, side tail fiber protein Stf	Phage protein	Phage tail fiber, tail fiber assembly protein Tfa	synonymous_variant	LOW
1:PE1	AE006468	1137324	T	C	364.034	46	0.6	Synon	aat	aaC	861T>C	Asn287Asn		fig|99287.836.peg.1119	STM1049		Phage tail fiber, side tail fiber protein Stf	Phage protein	Phage tail fiber, tail fiber assembly protein Tfa	synonymous_variant	LOW
1:PE1	AE006468	1137564	C	T	3161.67	164	0.76	Synon	agc	agT	1101C>T	Ser367Ser		fig|99287.836.peg.1119	STM1049		Phage tail fiber, side tail fiber protein Stf	Phage protein	Phage tail fiber, tail fiber assembly protein Tfa	synonymous_variant	LOW
1:PE1	AE006468	1137693	T	G	1639.08	108	0.66	Synon	act	acG	1230T>G	Thr410Thr		fig|99287.836.peg.1119	STM1049		Phage tail fiber, side tail fiber protein Stf	Phage protein	Phage tail fiber, tail fiber assembly protein Tfa	synonymous_variant	LOW
1:PE1	AE006468	1137703	G	A	1435.79	104	0.65	Nonsyn	gca	Aca	1240G>A	Ala414Thr		fig|99287.836.peg.1119	STM1049		Phage tail fiber, side tail fiber protein Stf	Phage protein	Phage tail fiber, tail fiber assembly protein Tfa	missense_variant	MODERATE
1:PE1	AE006468	1137756	G	A	729.313	88	0.61	Synon	gcg	gcA	1293G>A	Ala431Ala		fig|99287.836.peg.1119	STM1049		Phage tail fiber, side tail fiber protein Stf	Phage protein	Phage tail fiber, tail fiber assembly protein Tfa	synonymous_variant	LOW
1:PE1	AE006468	1137781	A	G	372.819	75	0.59	Nonsyn	acg	Gcg	1318A>G	Thr440Ala		fig|99287.836.peg.1119	STM1049		Phage tail fiber, side tail fiber protein Stf	Phage protein	Phage tail fiber, tail fiber assembly protein Tfa	missense_variant	MODERATE
1:PE1	AE006468	1139465	AAGA	GAAG	937.905	74	0.65	Nonsyn	gaaaga	gaGAAG	564_567delAAGAinsGAAG	Arg189Lys		fig|99287.836.peg.1120	STM1050		Phage tail fiber, tail fiber assembly protein Tfa	Phage tail fiber, side tail fiber protein Stf	secreted effector protein	missense_variant	MODERATE
1:PE1	AE006468	1139477	CCA	TCT	1249.1	85	0.69	Nonsyn	agccag	agTCTg	576_578delCCAinsTCT	Gln193Leu		fig|99287.836.peg.1120	STM1050		Phage tail fiber, tail fiber assembly protein Tfa	Phage tail fiber, side tail fiber protein Stf	secreted effector protein	missense_variant	MODERATE
1:PE1	AE006468	1139484	G	C	1343.01	88	0.7											Phage tail fiber, tail fiber assembly protein Tfa	secreted effector protein	intergenic_region	MODIFIER
1:PE1	AE006468	1139541	A	G	1573.32	94	0.67											Phage tail fiber, tail fiber assembly protein Tfa	secreted effector protein	intergenic_region	MODIFIER
1:PE1	AE006468	1139550	G	A	1532.08	94	0.67											Phage tail fiber, tail fiber assembly protein Tfa	secreted effector protein	intergenic_region	MODIFIER
1:PE1	AE006468	1139558	A	T	1302.29	85	0.65											Phage tail fiber, tail fiber assembly protein Tfa	secreted effector protein	intergenic_region	MODIFIER
1:PE1	AE006468	1139584	GG	CA	98.0085	59	0.53											Phage tail fiber, tail fiber assembly protein Tfa	secreted effector protein	intergenic_region	MODIFIER
1:PE1	AE006468	1139897	G	A	1121.71	37	1											Phage tail fiber, tail fiber assembly protein Tfa	secreted effector protein	intergenic_region	MODIFIER
1:PE1	AE006468	1144032	G	A	701.294	23	1											Virulence protein msgA	Membrane alanine aminopeptidase N (EC 3.4.11.2)	intergenic_region	MODIFIER
1:PE1	AE006468	1152476	T	C	2248.4	73	0.99	Synon	ttg	Ctg	484T>C	Leu162Leu		fig|99287.836.peg.1132	STM1062	uup	Bis-ABC ATPase Uup	23S rRNA (guanine(2445)-N(2))-methyltransferase (EC 2.1.1.173) / 23S rRNA (guanine(2069)-N(7))-methyltransferase (EC 2.1.1.264)	Paraquat-inducible protein A	synonymous_variant	LOW
1:PE1	AE006468	1154485	G	A	1220.12	44	0.98	Nonsyn	gtc	Atc	571G>A	Val191Ile		fig|99287.836.peg.1133	STM1063	pqiA	Paraquat-inducible protein A	Bis-ABC ATPase Uup	Paraquat-inducible protein B	missense_variant	MODERATE
1:PE1	AE006468	1157382	T	G	1889.36	58	1	Nonsyn	tta	ttC	84A>C	Leu28Phe		fig|99287.836.peg.1136			hypothetical protein	Uncharacterized lipoprotein YmbA	Ribosome modulation factor	missense_variant	MODERATE
1:PE1	AE006468	1157956	G	A	1774.2	59	1	Synon	cgc	cgT	459C>T	Arg153Arg		fig|99287.836.peg.1138	STM1067	fabA	3-hydroxyacyl-[acyl-carrier-protein] dehydratase, FabA form (EC 4.2.1.59) @ Trans-2-decenoyl-[acyl-carrier-protein] isomerase (EC 5.3.3.14)	Ribosome modulation factor	Lon protease homolog YcbZ	synonymous_variant	LOW
1:PE1	AE006468	1159435	A	G	1986.76	64	1	Nonsyn	gtt	gCt	809T>C	Val270Ala		fig|99287.836.peg.1139	STM1068	lonH	Lon protease homolog YcbZ	3-hydroxyacyl-[acyl-carrier-protein] dehydratase, FabA form (EC 4.2.1.59) @ Trans-2-decenoyl-[acyl-carrier-protein] isomerase (EC 5.3.3.14)	Putative dehydrogenase	missense_variant	MODERATE
1:PE1	AE006468	1186232	A	G	1546.07	53	1	Nonsyn	ttc	Ctc	1045T>C	Phe349Leu		fig|99287.836.peg.1170	STM1099	hpaB	4-hydroxyphenylacetate 3-monooxygenase (EC 1.14.14.9)	4-hydroxyphenylacetate 3-monooxygenase, reductase component (EC 1.6.8.-)	Homoprotocatechuate degradative operon repressor	missense_variant	MODERATE
1:PE1	AE006468	1188109	A	G	271.202	11	1											Homoprotocatechuate degradative operon repressor	5-carboxymethyl-2-oxo-hex-3- ene-1,7-dioate decarboxylase (EC 4.1.1.68) / 2-hydroxyhepta-2,4-diene-1,7-dioate isomerase (EC 5.3.3.-)	intergenic_region	MODIFIER
1:PE1	AE006468	1195010	T	C	2393.45	78	1	Synon	cat	caC	987T>C	His329His		fig|99287.836.peg.1178	STM1107	hpaX	4-hydroxyphenylacetate symporter, major facilitator superfamily (MFS)	2,4-dihydroxyhept-2-ene-1,7-dioic acid aldolase (EC 4.1.2.52)	Transcriptional activator of 4-hydroxyphenylacetate 3-monooxygenase operon, XylS/AraC family	synonymous_variant	LOW
1:PE1	AE006468	1195135	C	A	2105.29	67	1	Nonsyn	tcc	tAc	1112C>A	Ser371Tyr		fig|99287.836.peg.1178	STM1107	hpaX	4-hydroxyphenylacetate symporter, major facilitator superfamily (MFS)	2,4-dihydroxyhept-2-ene-1,7-dioic acid aldolase (EC 4.1.2.52)	Transcriptional activator of 4-hydroxyphenylacetate 3-monooxygenase operon, XylS/AraC family	missense_variant	MODERATE
1:PE1	AE006468	1197758	A	G	1516.73	45	1	Nonsyn	tca	Cca	271T>C	Ser91Pro		fig|99287.836.peg.1181	STM1110		Anti-adapter protein IraM	hypothetical protein	hypothetical protein	missense_variant	MODERATE
1:PE1	AE006468	1198251	GGTAG	GG	426.989	16	0.94	Deletion										Anti-adapter protein IraM	hypothetical protein	intergenic_region	MODIFIER
1:PE1	AE006468	1212871	G	A	2263.13	77	0.97	Synon	gcg	gcA	903G>A	Ala301Ala		fig|99287.836.peg.1198	STM1125	putP	Proline/sodium symporter PutP (TC 2.A.21.2.1) @ Propionate/sodium symporter	hypothetical protein	Phosphate starvation-inducible protein PhoH, predicted ATPase	synonymous_variant	LOW
1:PE1	AE006468	1225967	C	T	1774.09	58	0.98	Nonsyn	cag	Tag	913C>T	Gln305*		fig|99287.836.peg.1208	STM1135	ycdW	Glyoxylate/hydroxypyruvate reductase A (EC 1.1.1.79) (EC 1.1.1.81)	hypothetical protein	Putative hydrolase YcdX (EC 3.1.-.-)	stop_gained	HIGH
1:PE1	AE006468	1225995	ACA	ATCA	1710.79	57	1	Insertion										Glyoxylate/hydroxypyruvate reductase A (EC 1.1.1.79) (EC 1.1.1.81)	Putative hydrolase YcdX (EC 3.1.-.-)	intergenic_region	MODIFIER
1:PE1	AE006468	1227554	G	T	2099.85	66	1	Nonsyn	ggg	gTg	110G>T	Gly37Val		fig|99287.836.peg.1211	STM1138	ycdZ	Inner membrane protein YcdZ	Anaerobic respiratory reductase chaperone	Curli production assembly/transport component CsgG	missense_variant	MODERATE
1:PE1	AE006468	1232989	AGGGGGGGGGGTTAT	AGGGGGGGGGGGTTAT	292.245	19	0.7	Insertion										Uncharacterized protein YmdA	O-acetyl-ADP-ribose deacetylase	intergenic_region	MODIFIER
1:PE1	AE006468	123364	G	A	1993.53	68	0.94	Nonsyn	ggt	gAt	761G>A	Gly254Asp		fig|99287.836.peg.111	STM0105	yabI	DedA family inner membrane protein YabI	Arabinose operon regulatory protein AraC	Thiamin ABC transporter, ATPase component	missense_variant	MODERATE
1:PE1	AE006468	12366	C	T	2203.86	70	1	Synon	gcc	gcT	774C>T	Ala258Ala		fig|99287.836.peg.13	STM0012	dnaK	Chaperone protein DnaK	hypothetical protein	Chaperone protein DnaJ	synonymous_variant	LOW
1:PE1	AE006468	1237928	C	A	1967.84	62	1	Nonsyn	cct	Act	1540C>A	Pro514Thr		fig|99287.836.peg.1223	STM1150	mdoG	Glucans biosynthesis protein G precursor	Glucans biosynthesis protein C (EC 2.1.-.-)	Glucans biosynthesis glucosyltransferase H	missense_variant	MODERATE
1:PE1	AE006468	1250240	G	A	1870.99	63	1											Putative lipoprotein yceB precursor	Glutaredoxin 2	intergenic_region	MODIFIER
1:PE1	AE006468	1251859	T	C	2314.31	76	1	Nonsyn	gac	gGc	401A>G	Asp134Gly		fig|99287.836.peg.1240	STM1166	yceL	Multidrug resistance protein MdtH	Glutaredoxin 2	Ribosomal-protein-S5p-alanine acetyltransferase (EC 2.3.1.128)	missense_variant	MODERATE
1:PE1	AE006468	1252441	A	G	1631.34	54	1											Multidrug resistance protein MdtH	Ribosomal-protein-S5p-alanine acetyltransferase (EC 2.3.1.128)	intergenic_region	MODIFIER
1:PE1	AE006468	1253951	A	G	2105.87	68	1	Nonsyn	agc	Ggc	187A>G	Ser63Gly		fig|99287.836.peg.1243	STM1169	mviM	Virulence factor MviM	Protein of unknown function YceH	Peptidoglycan lipid II flippase MurJ	missense_variant	MODERATE
1:PE1	AE006468	1266537	G	A	2768.09	85	0.99	Synon	gcg	gcA	1080G>A	Ala360Ala		fig|99287.836.peg.1257	STM1183	flgK	Flagellar hook-associated protein FlgK	Flagellar protein FlgJ [peptidoglycan hydrolase]	Flagellar hook-associated protein FlgL	synonymous_variant	LOW
1:PE1	AE006468	127292	G	A	2684.12	85	1	Synon	ctc	ctT	1215C>T	Leu405Leu		fig|99287.836.peg.116	STM0109	yabN	SgrR, sugar-phosphate stress, transcriptional activator of SgrS small RNA	putative lipoprotein	Sugar-phosphate stress protein SgrT (embedded in SgrS)	synonymous_variant	LOW
1:PE1	AE006468	127747	T	C	1735.27	56	1	Nonsyn	aag	Gag	760A>G	Lys254Glu		fig|99287.836.peg.116	STM0109	yabN	SgrR, sugar-phosphate stress, transcriptional activator of SgrS small RNA	putative lipoprotein	Sugar-phosphate stress protein SgrT (embedded in SgrS)	missense_variant	MODERATE
1:PE1	AE006468	1295472	A	T	2857.71	92	0.99	Nonsyn	aaa	aaT	1056A>T	Lys352Asn		fig|99287.836.peg.1286	STM1211	ndh	NADH dehydrogenase (EC 1.6.99.3)	YcfP protein: probably an esterase that is part of a salvage cluster	hypothetical protein	missense_variant	MODERATE
1:PE1	AE006468	1297817	C	T	2015.07	66	0.99	Synon	ccg	ccA	921G>A	Pro307Pro		fig|99287.836.peg.1290	STM1215	ycfS	L,D-transpeptidase	Multiple stress resistance protein BhsA	Transcription-repair coupling factor	synonymous_variant	LOW
1:PE1	AE006468	1300402	G	A	2301.51	79	1	Synon	ctg	Ttg	1930C>T	Leu644Leu		fig|99287.836.peg.1291	STM1216	mfd	Transcription-repair coupling factor	L,D-transpeptidase	hypothetical protein	synonymous_variant	LOW
1:PE1	AE006468	1328300	T	G	859.101	29	1	Nonsyn	gac	gCc	668A>C	Asp223Ala		fig|99287.836.peg.1319	STM1240	envF	hypothetical protein	hypothetical protein	Virulence protein MsgA	missense_variant	MODERATE
1:PE1	AE006468	1339523	C	T	1406.15	47	0.98	Synon	ggc	ggT	411C>T	Gly137Gly		fig|99287.836.peg.1335	STM1255		Nickel ABC transporter, substrate-binding protein NikA2 (TC 3.A.1.5.3)	FIG01046608: hypothetical protein	Nickel ABC transporter, permease protein NikB2 (TC 3.A.1.5.3)	synonymous_variant	LOW
1:PE1	AE006468	134492	A	C	2420.78	78	1											Leu operon leader peptide	LysR family transcriptional activator LeuO	intergenic_region	MODIFIER
1:PE1	AE006468	1345325	G	C	1964.44	60	1	Nonsyn	gag	Cag	19G>C	Glu7Gln		fig|99287.836.peg.1341	STM1261		Uncharacterized cysteine-rich DUF326 protein bsYhjQ/STM1261	Putative inner membrane protein	tRNA-Arg-TCT	missense_variant	MODERATE
1:PE1	AE006468	1349394	T	C	1591.74	49	0.98	Nonsyn	atc	Gtc	139A>G	Ile47Val		fig|99287.836.peg.1346	STM1267		hypothetical protein	Transcriptional regulator STM1266	hypothetical protein	missense_variant	MODERATE
1:PE1	AE006468	1351508	A	G	1105.93	35	1	Nonsyn	gac	gGc	113A>G	Asp38Gly		fig|99287.836.peg.1350	STM1271	yeaR	Uncharacterized protein YeaR	Leucine efflux protein	Protein YoaG	missense_variant	MODERATE
1:PE1	AE006468	1351686	CTTTTTTGTCG	CTTTTTGTCG	1410.34	48	0.98	Deletion	gacttttttgtcgcg	gaCTTTTTGTCGcg	297delT	Phe99fs	yes	fig|99287.836.peg.1350	STM1271	yeaR	Uncharacterized protein YeaR	Leucine efflux protein	Protein YoaG	frameshift_variant	HIGH
1:PE1	AE006468	135868	T	C	2519.34	83	0.99											LysR family transcriptional activator LeuO	Acetolactate synthase large subunit (EC 2.2.1.6)	intergenic_region	MODIFIER
1:PE1	AE006468	1376505	A	T	1901.22	62	1	Synon	tca	tcT	906A>T	Ser302Ser		fig|99287.836.peg.1379	STM1297	selD	Selenide,water dikinase (EC 2.7.9.3)	Putative NAD(P)H nitroreductase YdjA	DNA topoisomerase III (EC 5.99.1.2)	synonymous_variant	LOW
1:PE1	AE006468	1386854	T	C	2493.89	82	1	Nonsyn	tta	tCa	947T>C	Leu316Ser		fig|99287.836.peg.1389	STM1306	astB	Succinylarginine dihydrolase (EC 3.5.3.23)	Succinylglutamic semialdehyde dehydrogenase (EC 1.2.1.71)	Succinylglutamate desuccinylase (EC 3.5.1.96)	missense_variant	MODERATE
1:PE1	AE006468	1392375	T	G	1735.6	60	1	Nonsyn	tcg	Gcg	175T>G	Ser59Ala		fig|99287.836.peg.1397	STM1313	celB	PTS system, N,N'-diacetylchitobiose-specific IIC component	PTS system, N,N'-diacetylchitobiose-specific IIB component (EC 2.7.1.196)	PTS system, N,N'-diacetylchitobiose-specific IIA component (EC 2.7.1.196)	missense_variant	MODERATE
1:PE1	AE006468	1398209	G	C	2704.5	86	1	Nonsyn	aac	aaG	1149C>G	Asn383Lys		fig|99287.836.peg.1402	STM1318	katE	Catalase KatE-intracellular protease (EC 1.11.1.6)	N,N'-diacetylchitobiose utilization operon protein YdjC	Cell division activator CedA	missense_variant	MODERATE
1:PE1	AE006468	1399869	A	G	1819.43	59	1	Nonsyn	agg	Ggg	148A>G	Arg50Gly		fig|99287.836.peg.1403	STM1319	cedA	Cell division activator CedA	Catalase KatE-intracellular protease (EC 1.11.1.6)	L-cystine uptake protein TcyP, sodium:anion symporter family	missense_variant	MODERATE
1:PE1	AE006468	1411132	T	C	1028.93	32	1	Nonsyn	cag	cGg	170A>G	Gln57Arg		fig|99287.836.peg.1416	STM1332	rfc	O-antigen polymerase	putative inner membrane protein	hypothetical protein	missense_variant	MODERATE
1:PE1	AE006468	1418124	G	A	1872.2	61	1	Nonsyn	ggg	gAg	1457G>A	Gly486Glu		fig|99287.836.peg.1423	STM1338	pheT	Phenylalanyl-tRNA synthetase beta chain (EC 6.1.1.20)	Phenylalanyl-tRNA synthetase alpha chain (EC 6.1.1.20)	Integration host factor alpha subunit	missense_variant	MODERATE
1:PE1	AE006468	1421239	C	T	2082.24	67	1	Nonsyn	ctt	Ttt	55C>T	Leu19Phe		fig|99287.836.peg.1427	STM1342	btuD	Vitamin B12 ABC transporter, ATP-binding protein BtuD	Glutathione peroxidase (EC 1.11.1.9) @ Thioredoxin peroxidase (EC 1.11.1.15)	Probable endopeptidase NlpC	missense_variant	MODERATE
1:PE1	AE006468	1423119	G	A	1521.34	47	1	Nonsyn	gaa	Aaa	331G>A	Glu111Lys		fig|99287.836.peg.1429	STM1344	ydiV	Putative anti-FlhC(2)FlhD(4) factor YdiV	Probable endopeptidase NlpC	UPF0061 protein YdiU	missense_variant	MODERATE
1:PE1	AE006468	1424474	C	T	2145.07	67	1	Nonsyn	acc	aTc	911C>T	Thr304Ile		fig|99287.836.peg.1430	STM1345	ydiU	UPF0061 protein YdiU	Putative anti-FlhC(2)FlhD(4) factor YdiV	Hemin uptake protein HemP/HmuP	missense_variant	MODERATE
1:PE1	AE006468	1434544	G	A	1758.51	58	0.98	Nonsyn	gcc	gTc	722C>T	Ala241Val		fig|99287.836.peg.1440	STM1354	ydiQ	Electron transfer flavoprotein, beta subunit YdiQ	Electron transfer flavoprotein, alpha subunit YdiR	hypothetical protein	missense_variant	MODERATE
1:PE1	AE006468	1434796	C	A	1599.64	53	1	Nonsyn	cgc	cTc	470G>T	Arg157Leu		fig|99287.836.peg.1440	STM1354	ydiQ	Electron transfer flavoprotein, beta subunit YdiQ	Electron transfer flavoprotein, alpha subunit YdiR	hypothetical protein	missense_variant	MODERATE
1:PE1	AE006468	1435135	G	A	849.644	30	1	Nonsyn	gcc	gTc	131C>T	Ala44Val		fig|99287.836.peg.1440	STM1354	ydiQ	Electron transfer flavoprotein, beta subunit YdiQ	Electron transfer flavoprotein, alpha subunit YdiR	hypothetical protein	missense_variant	MODERATE
1:PE1	AE006468	1436396	AT	CT	936.239	30	0.94	Synon	atatcc	atCTcc	669A>C	Ile223Ile		fig|99287.836.peg.1442	STM1355	ydiP	Uncharacterized transcriptional regulator YdiP, AraC family	hypothetical protein	Acyl-CoA dehydrogenase YdiO	synonymous_variant	LOW
1:PE1	AE006468	1438208	C	T	1099.68	39	0.95	Nonsyn	gga	gAa	1247G>A	Gly416Glu		fig|99287.836.peg.1444	STM1357	ydiF	Acyl-CoA:acetate CoA-transferase, alpha subunit (EC 2.8.3.8) / Acyl-CoA:acetate CoA-transferase, beta subunit (EC 2.8.3.8) @ Acyl-CoA:acetate CoA transferase (EC 2.8.3.8)	Acyl-CoA dehydrogenase YdiO	3-dehydroquinate dehydratase I (EC 4.2.1.10)	missense_variant	MODERATE
1:PE1	AE006468	1441361	C	A	2695.94	81	1	Nonsyn	gag	Tag	1219G>T	Glu407*		fig|99287.836.peg.1447	STM1360	ydiN	Inner membrane transport protein YdiN	Shikimate/quinate 5-dehydrogenase I beta (EC 1.1.1.282)	Inner membrane transport protein YdiM	stop_gained	HIGH
1:PE1	AE006468	1442125	TAAATC	TAATC	1725.84	65	1	Deletion	atgatttat	atGATTAt	452delT	Tyr152fs	yes	fig|99287.836.peg.1447	STM1360	ydiN	Inner membrane transport protein YdiN	Shikimate/quinate 5-dehydrogenase I beta (EC 1.1.1.282)	Inner membrane transport protein YdiM	frameshift_variant	HIGH
1:PE1	AE006468	1443079	G	A	2183.41	65	1	Nonsyn	tca	tTa	1076C>T	Ser359Leu		fig|99287.836.peg.1448	STM1361	ydiM	Inner membrane transport protein YdiM	Inner membrane transport protein YdiN	Uncharacterized protein YdiL	missense_variant	MODERATE
1:PE1	AE006468	1469864	C	T	2352.14	78	1	Nonsyn	cgc	cAc	560G>A	Arg187His		fig|99287.836.peg.1470	STM1384	ttrC	Tetrathionate reductase subunit C	Tetrathionate reductase subunit A	Tetrathionate reductase subunit B	missense_variant	MODERATE
1:PE1	AE006468	1469896	C	T	2224.94	74	1	Synon	gcg	gcA	528G>A	Ala176Ala		fig|99287.836.peg.1470	STM1384	ttrC	Tetrathionate reductase subunit C	Tetrathionate reductase subunit A	Tetrathionate reductase subunit B	synonymous_variant	LOW
1:PE1	AE006468	1475439	T	C	2017.51	65	1	Nonsyn	acg	Gcg	541A>G	Thr181Ala		fig|99287.836.peg.1477	STM1390	orf242	Transcriptional regulator STM1390	hypothetical protein	Secretion system regulator of DegU/UvrY/BvgA type	missense_variant	MODERATE
1:PE1	AE006468	1475782	T	G	2321.75	75	1	Nonsyn	aaa	aaC	198A>C	Lys66Asn		fig|99287.836.peg.1477	STM1390	orf242	Transcriptional regulator STM1390	hypothetical protein	Secretion system regulator of DegU/UvrY/BvgA type	missense_variant	MODERATE
1:PE1	AE006468	1480479	C	T	1490.36	49	1	Synon	gac	gaT	87C>T	Asp29Asp		fig|99287.836.peg.1481	STM1394	ssaC	Type III secretion outermembrane pore forming protein (YscC,MxiD,HrcC, InvG)	Type III secretion protein SsaB	Type III secretion protein SsaD	synonymous_variant	LOW
1:PE1	AE006468	1509939	G	A	2272.25	72	1	Nonsyn	gcg	gTg	47C>T	Ala16Val		fig|99287.836.peg.1517	STM1431	sodB	Superoxide dismutase [Fe] (EC 1.15.1.1)	hypothetical protein	Murein DD-endopeptidase MepH	missense_variant	MODERATE
1:PE1	AE006468	1528903	C	T	1745.02	55	1	Nonsyn	cgt	cAt	281G>A	Arg94His		fig|99287.836.peg.1540	STM1453	nth	Endonuclease III (EC 4.2.99.18)	hypothetical protein	Electron transport complex protein RnfE	missense_variant	MODERATE
1:PE1	AE006468	1532032	A	T	1139.7	42	0.89	Synon	cct	ccA	1737T>A	Pro579Pro		fig|99287.836.peg.1544	STM1457		Electron transport complex protein RnfC	Electron transport complex protein RnfD	Electron transport complex protein RnfB	synonymous_variant	LOW
1:PE1	AE006468	153820	C	T	2839.91	88	1	Synon	atc	atT	288C>T	Ile96Ile		fig|99287.836.peg.141	STM0131	ftsQ	Cell division protein FtsQ	D-alanine--D-alanine ligase (EC 6.3.2.4)	Cell division protein FtsA	synonymous_variant	LOW
1:PE1	AE006468	1552073	C	A	2950.52	90	1											Two-component transcriptional response regulator RstA	Inner membrane protein YdgC	intergenic_region	MODIFIER
1:PE1	AE006468	1552317	C	T	2425.01	80	0.98	Nonsyn	gcc	gTc	179C>T	Ala60Val		fig|99287.836.peg.1562	STM1476	ydgC	Inner membrane protein YdgC	Two-component transcriptional response regulator RstA	Arginine/ornithine antiporter ArcD	missense_variant	MODERATE
1:PE1	AE006468	1552324	C	T	2701.14	88	1	Synon	agc	agT	186C>T	Ser62Ser		fig|99287.836.peg.1562	STM1476	ydgC	Inner membrane protein YdgC	Two-component transcriptional response regulator RstA	Arginine/ornithine antiporter ArcD	synonymous_variant	LOW
1:PE1	AE006468	1562635	A	G	2766.93	91	1											Acid shock protein precursor	Uncharacterized MFS-type transporter YnfM	intergenic_region	MODIFIER
1:PE1	AE006468	1566120	C	T	1786.24	63	1	Nonsyn	ccg	Tcg	1027C>T	Pro343Ser		fig|99287.836.peg.1576	STM1488	mlc	Mlc, transcriptional repressor of MalT (the transcriptional activator of maltose regulon) and manXYZ operon	LysR family transcriptional regulator YnfL	Dethiobiotin synthase BioD (EC 6.3.3.3)	missense_variant	MODERATE
1:PE1	AE006468	1572225	T	C	1537.76	51	1											Osmoprotectant ABC transporter, permease protein OsmY	Anaerobic dimethyl sulfoxide reductase chaperone DmsD	intergenic_region	MODIFIER
1:PE1	AE006468	15775	T	G	1732.02	56	1	Nonsyn	att	atG	762T>G	Ile254Met		fig|99287.836.peg.16	STM0014		Putative regulatory protein	hypothetical protein	Holin	missense_variant	MODERATE
1:PE1	AE006468	1578617	C	T	1749.69	58	1	Nonsyn	cgc	cAc	767G>A	Arg256His		fig|99287.836.peg.1587	STM1499		Anaerobic selenate reductase, molybdenum cofactor-containing periplasmic protein	Homolog of anaerobic selenate reductase	Uncharacterized protein YnfE	missense_variant	MODERATE
1:PE1	AE006468	157920	GTTTTTTTACTA	GTTTTTTTTACTA	2226.98	79	0.99	Insertion										UDP-3-O-[3-hydroxymyristoyl] N-acetylglucosamine deacetylase (EC 3.5.1.108)	Secretion monitor SecM	intergenic_region	MODIFIER
1:PE1	AE006468	1593974	GTTTTTTTTTTGCCTG	GTTTTTTTTTGCCTG	609.165	27	0.64	Deletion										Putative periplasmic protein	hypothetical protein	intergenic_region	MODIFIER
1:PE1	AE006468	1613230	C	T	1827.51	63	0.95	Nonsyn	gga	Aga	562G>A	Gly188Arg		fig|99287.836.peg.1628	STM1538		Uptake [NiFe] hydrogenase, large subunit HyaB (EC 1.12.99.6)	Uptake [NiFe] hydrogenase, cytochrome b subunit HyaC	Uptake [NiFe] hydrogenase, small subunit HyaA (EC 1.12.99.6)	missense_variant	MODERATE
1:PE1	AE006468	1616043	C	T	1769.12	57	1	Nonsyn	cct	Tct	715C>T	Pro239Ser		fig|99287.836.peg.1631	STM1540		Putative secreted hydrolase	hypothetical protein	Transcriptional regulator STM1541, GntR family	missense_variant	MODERATE
1:PE1	AE006468	162621	T	C	2657.74	91	1	Nonsyn	gac	gGc	587A>G	Asp196Gly		fig|99287.836.peg.150	STM0139	yacF	Cell division protein ZapD	DNA gyrase inhibitor YacG	Dephospho-CoA kinase (EC 2.7.1.24)	missense_variant	MODERATE
1:PE1	AE006468	1634660	G	A	1570.91	49	0.98	Nonsyn	gga	Aga	1387G>A	Gly463Arg		fig|99287.836.peg.1649	STM1556		Na+/H+ antiporter NhaC	Transcriptional regulator STM1555, LacI family	Putative aminotransferase STM1557	missense_variant	MODERATE
1:PE1	AE006468	1636874	A	G	1693.46	54	1	Nonsyn	tac	Cac	1255T>C	Tyr419His		fig|99287.836.peg.1651	STM1558		Limit dextrin alpha-1,6-maltotetraose-hydrolase (EC 3.2.1.196)	Putative aminotransferase STM1557	Malto-oligosyltrehalose synthase (EC 5.4.99.15)	missense_variant	MODERATE
1:PE1	AE006468	1648356	C	T	2039.56	63	1	Synon	atc	atT	570C>T	Ile190Ile		fig|99287.836.peg.1660	STM1567	adhP	Alcohol dehydrogenase (EC 1.1.1.1)	NAD-dependent malic enzyme (EC 1.1.1.38)	Formate dehydrogenase N gamma subunit (EC 1.2.1.2)	synonymous_variant	LOW
1:PE1	AE006468	1658402	GAAAATATG	GAAATATG	2398.54	88	0.97	Deletion										Methyl viologen resistance protein SmvA	Transcriptional regulator, AcrR family	intergenic_region	MODIFIER
1:PE1	AE006468	166348	A	G	2765.02	86	1	Nonsyn	tgc	Cgc	1357T>C	Cys453Arg		fig|99287.836.peg.155	STM0143	hofB	Type IV fimbrial assembly, ATPase PilB	Type IV fimbrial assembly protein PilC	Type IV pilin PilA	missense_variant	MODERATE
1:PE1	AE006468	1686782	GACA	AACA	1718.91	68	0.79											Orphan toxin OrtT	4-aminobutyraldehyde dehydrogenase (EC 1.2.1.19)	intergenic_region	MODIFIER
1:PE1	AE006468	1691679	C	T	764.827	24	1											putative membrane protein	secreted effector protein	intergenic_region	MODIFIER
1:PE1	AE006468	1693039	G	A	1257.89	39	1	Nonsyn	gcg	Acg	865G>A	Ala289Thr		fig|99287.836.peg.1697	STM1602	sifB	secreted effector protein	putative membrane protein	Uncharacterized protein YncJ	missense_variant	MODERATE
1:PE1	AE006468	1696276	C	T	2699.28	89	0.99											Transcriptional regulator yidN, Cro/CI family	Benzoate transport protein	intergenic_region	MODIFIER
1:PE1	AE006468	1696371	T	C	2838.86	101	1	Synon	agt	agC	72T>C	Ser24Ser		fig|99287.836.peg.1701	STM1606		Benzoate transport protein	Transcriptional regulator yidN, Cro/CI family	Uncharacterized membrane lipoprotein clustered with tellurite resistance proteins TehA/TehB	synonymous_variant	LOW
1:PE1	AE006468	169825	A	G	3058.56	101	0.99	Nonsyn	acg	Gcg	472A>G	Thr158Ala		fig|99287.836.peg.158	STM0146	ampD	1,6-anhydro-N-acetylmuramyl-L-alanine amidase	Quinolinate phosphoribosyltransferase [decarboxylating] (EC 2.4.2.19)	AmpE protein	missense_variant	MODERATE
1:PE1	AE006468	1719587	A	G	1472.77	46	0.96											RcnR-like protein clustered with cobalt-zinc-cadmium resistance protein CzcD	hypothetical protein	intergenic_region	MODIFIER
1:PE1	AE006468	1720787	G	A	815.895	26	0.96	Synon	gcc	gcT	75C>T	Ala25Ala		fig|99287.836.peg.1726	STM1630		Putative inner membrane protein	hypothetical protein	Secreted effector J SseJ	synonymous_variant	LOW
1:PE1	AE006468	1728015	G	T	1591.45	52	1	Nonsyn	gag	gaT	1146G>T	Glu382Asp		fig|99287.836.peg.1733	STM1637		ABC transporter, ATP-binding protein STM1637 (cluster 3, basic aa/glutamine/opines)	ABC transporter, permease protein STM1636 (cluster 3, basic aa/glutamine/opines)	hypothetical protein	missense_variant	MODERATE
1:PE1	AE006468	1734876	G	T	1710.13	57	0.98	Nonsyn	cgc	Agc	355C>A	Arg119Ser		fig|99287.836.peg.1738	STM1641	hrpA	ATP-dependent helicase HrpA	Uncharacterized SAM-binding protein YdcF	FMN-dependent NADH-azoreductase (EC 1.7.1.6)	missense_variant	MODERATE
1:PE1	AE006468	1752418	C	A	1932.47	59	1	Nonsyn	aga	aTa	8G>T	Arg3Ile		fig|99287.836.peg.1757	STM1657		Putative methyl-accepting chemotaxis protein	Zinc transport protein ZntB	hypothetical protein	missense_variant	MODERATE
1:PE1	AE006468	1753229	A	C	1840.11	59	1	Synon	cct	ccG	171T>G	Pro57Pro		fig|99287.836.peg.1759	STM1658	ydaL	Probable DNA endonuclease SmrA	hypothetical protein	Methylated-DNA--protein-cysteine methyltransferase (EC 2.1.1.63)	synonymous_variant	LOW
1:PE1	AE006468	1760225	A	G	869.65	29	1	Nonsyn	atg	aCg	20T>C	Met7Thr		fig|99287.836.peg.1768	STM1667		Putative thiol peroxidase	Uncharacterized protein YqjZ	Exported protein STM1668	missense_variant	MODERATE
1:PE1	AE006468	1762527	G	A	1758.6	55	1	Nonsyn	acg	aTg	650C>T	Thr217Met		fig|99287.836.peg.1770	STM1669		Invasin-like protein	Exported protein STM1668	putative lipoprotein	missense_variant	MODERATE
1:PE1	AE006468	1764435	GAAAAAAATCT	GAAAAAAAATCT	965.474	32	1	Insertion	gaaaaaaatctt	GAAAAAAAATCTt	47dupA	Asn16fs	yes	fig|99287.836.peg.1772	STM1671		Transcriptional regulator STM1671, AraC family	putative lipoprotein	hypothetical protein	frameshift_variant	HIGH
1:PE1	AE006468	1766069	A	C	753.955	23	1	Synon	cta	ctC	432A>C	Leu144Leu		fig|99287.836.peg.1773	STM1672		hypothetical protein	Transcriptional regulator STM1671, AraC family	Putative outer membrane lipoprotein STM1673	synonymous_variant	LOW
1:PE1	AE006468	177553	A	G	2298.96	77	1	Synon	cca	ccG	1314A>G	Pro438Pro		fig|99287.836.peg.165	STM0152	aceE	Pyruvate dehydrogenase E1 component (EC 1.2.4.1)	Transcriptional repressor for pyruvate dehydrogenase complex	Dihydrolipoamide acetyltransferase component of pyruvate dehydrogenase complex (EC 2.3.1.12)	synonymous_variant	LOW
1:PE1	AE006468	1789147	ACGC	AC	1502.87	58	0.98	Deletion	cgcgtt	cGTt	536_537delGC	Val180fs	yes	fig|99287.836.peg.1799	STM1697		hypothetical protein	hypothetical protein	Putative inner membrane protein	frameshift_variant	HIGH
1:PE1	AE006468	1789774	GAAAAAACAATAT	GAAAAAAACAATAT	482.821	18	1	Insertion										hypothetical protein	Putative inner membrane protein	intergenic_region	MODIFIER
1:PE1	AE006468	1791597	C	T	846.272	27	1	Synon	aac	aaT	39C>T	Asn13Asn		fig|99287.836.peg.1801	STM1698A		putative e6 protein	Putative inner membrane protein	hypothetical protein	synonymous_variant	LOW
1:PE1	AE006468	1791949	G	A	2113.05	63	1	Synon	ggg	ggA	237G>A	Gly79Gly		fig|99287.836.peg.1802	STM1699	ycjE	hypothetical protein	putative e6 protein	Enoyl-[acyl-carrier-protein] reductase [NADH] (EC 1.3.1.9)	synonymous_variant	LOW
1:PE1	AE006468	1794098	A	G	2598.67	88	1	Nonsyn	tga	tgG	981A>G	Ter327Trpext*?		fig|99287.836.peg.1804	STM1701	yciW	Uncharacterized protein YciW	Enoyl-[acyl-carrier-protein] reductase [NADH] (EC 1.3.1.9)	Exoribonuclease II (EC 3.1.13.1)	stop_lost&splice_region_variant	HIGH
1:PE1	AE006468	1802619	A	G	1422.1	50	1	Synon	ggt	ggC	60T>C	Gly20Gly		fig|99287.836.peg.1812	STM1708	yciM	Lipopolysaccharide assembly protein LapB	Orotidine 5'-phosphate decarboxylase (EC 4.1.1.23)	Inner membrane protein yciS	synonymous_variant	LOW
1:PE1	AE006468	1819105	A	C	1460.56	51	0.96	Nonsyn	aaa	Caa	562A>C	Lys188Gln		fig|99287.836.peg.1829	STM1723	trpE	Anthranilate synthase, aminase component (EC 4.1.3.27)	Trp operon leader peptide	Anthranilate synthase, amidotransferase component (EC 4.1.3.27) / Anthranilate phosphoribosyltransferase (EC 2.4.2.18)	missense_variant	MODERATE
1:PE1	AE006468	1821174	C	T	2027.52	72	0.99	Nonsyn	ctc	Ttc	1069C>T	Leu357Phe		fig|99287.836.peg.1830	STM1724	trpD	Anthranilate synthase, amidotransferase component (EC 4.1.3.27) / Anthranilate phosphoribosyltransferase (EC 2.4.2.18)	Anthranilate synthase, aminase component (EC 4.1.3.27)	Indole-3-glycerol phosphate synthase (EC 4.1.1.48) / Phosphoribosylanthranilate isomerase (EC 5.3.1.24)	missense_variant	MODERATE
1:PE1	AE006468	1824049	C	T	1152.02	37	1	Nonsyn	tcc	tTc	977C>T	Ser326Phe		fig|99287.836.peg.1832	STM1726	trpB	Tryptophan synthase beta chain (EC 4.2.1.20)	Indole-3-glycerol phosphate synthase (EC 4.1.1.48) / Phosphoribosylanthranilate isomerase (EC 5.3.1.24)	Tryptophan synthase alpha chain (EC 4.2.1.20)	missense_variant	MODERATE
1:PE1	AE006468	1832843	T	C	1967.13	63	0.98											hypothetical protein	Cardiolipin synthase, bacterial type ClsA	intergenic_region	MODIFIER
1:PE1	AE006468	184611	GTGATGATCG	GG	1919.51	76	1	Deletion	gacgatcatcac	gaCC	850_857delGATCATCA	Asp284fs	yes	fig|99287.836.peg.171	STM0157	yacH	Uncharacterized protein YacH	putative secreted protein	Aconitate hydratase 2 (EC 4.2.1.3) @ 2-methylisocitrate dehydratase (EC 4.2.1.99)	frameshift_variant	HIGH
1:PE1	AE006468	185256	A	G	2495.12	79	1	Synon	gtt	gtC	213T>C	Val71Val		fig|99287.836.peg.171	STM0157	yacH	Uncharacterized protein YacH	putative secreted protein	Aconitate hydratase 2 (EC 4.2.1.3) @ 2-methylisocitrate dehydratase (EC 4.2.1.99)	synonymous_variant	LOW
1:PE1	AE006468	1882167	TAAACCCGGC	TAAACCCGGT	938.097	31	0.86	Nonsyn	gtaaacccggca	gTAAACCCGGTa	365C>T	Ala122Val		fig|99287.836.peg.1890	STM1784	ychF	GTP-binding and nucleic acid-binding protein YchF	Peptidyl-tRNA hydrolase (EC 3.1.1.29)	hypothetical protein	missense_variant	MODERATE
1:PE1	AE006468	1885229	T	C	1180.52	46	0.98	Synon	ggt	ggC	492T>C	Gly164Gly		fig|99287.836.peg.1892	STM1786		Uptake [NiFe] hydrogenase, small subunit HyaA (EC 1.12.99.6)	hypothetical protein	Uptake [NiFe] hydrogenase, large subunit HyaB (EC 1.12.99.6)	synonymous_variant	LOW
1:PE1	AE006468	1891421	C	G	2288.71	72	1	Nonsyn	cac	caG	1035C>G	His345Gln		fig|99287.836.peg.1898	STM1792		Cytochrome d ubiquinol oxidase subunit I (EC 1.10.3.-)	Uptake [NiFe] hydrogenase maturation maturation factor HyaF	Cytochrome d ubiquinol oxidase subunit II (EC 1.10.3.-)	missense_variant	MODERATE
1:PE1	AE006468	1896576	A	T	1795.62	56	0.98	Nonsyn	aat	Tat	1513A>T	Asn505Tyr		fig|99287.836.peg.1903	STM1796	treA	Trehalase (EC 3.2.1.28) @ Periplasmic trehalase (EC 3.2.1.28)	hypothetical protein	UPF0410 protein YmgE	missense_variant	MODERATE
1:PE1	AE006468	1903946	G	A	1906.27	64	0.96	Synon	ggc	ggT	36C>T	Gly12Gly		fig|99287.836.peg.1910	STM1803	dadA	D-amino acid dehydrogenase (EC 1.4.99.6)	Alanine racemase (EC 5.1.1.1)	FIG004684: SpoVR-like protein	synonymous_variant	LOW
1:PE1	AE006468	192226	A	T	1539.56	60	0.98	Synon	gca	gcT	1077A>T	Ala359Ala		fig|99287.836.peg.176	STM0162		D-threonate kinase	D-threonate permease, KdgT family	D-threonate 4-phosphate dehydrogenase [decarboxylating]	synonymous_variant	LOW
1:PE1	AE006468	1924607	G	A	1937.33	63	0.98	Nonsyn	cgt	cAt	1235G>A	Arg412His		fig|99287.836.peg.1934	STM1826	sdaA	L-serine dehydratase, beta subunit (EC 4.3.1.17) / L-serine dehydratase, alpha subunit (EC 4.3.1.17)	Uncharacterized Nudix hydrolase NudL	c-di-GMP phosphodiesterase (EC 3.1.4.52)	missense_variant	MODERATE
1:PE1	AE006468	1924969	G	A	3164.93	98	0.99	Nonsyn	agc	aAc	95G>A	Ser32Asn		fig|99287.836.peg.1935	STM1827		c-di-GMP phosphodiesterase (EC 3.1.4.52)	L-serine dehydratase, beta subunit (EC 4.3.1.17) / L-serine dehydratase, alpha subunit (EC 4.3.1.17)	UPF0053 inner membrane protein YoaE	missense_variant	MODERATE
1:PE1	AE006468	1930273	G	A	1717.4	54	1	Synon	ctg	ctA	723G>A	Leu241Leu		fig|99287.836.peg.1939	STM1831	manY	PTS system, mannose-specific IIC component	PTS system, mannose-specific IIA component (EC 2.7.1.191) / PTS system, mannose-specific IIB component (EC 2.7.1.191)	PTS system, mannose-specific IID component	synonymous_variant	LOW
1:PE1	AE006468	1931731	T	G	508.238	16	1	Nonsyn	tat	taG	459T>G	Tyr153*		fig|99287.836.peg.1941	STM1833		UPF0266 membrane protein YobD	PTS system, mannose-specific IID component	Putative manganese efflux pump MntP	stop_gained	HIGH
1:PE1	AE006468	1938613	C	T	1894.2	60	1											Transcriptional regulator KdgR, KDG operon repressor	Uncharacterized transporter YebQ, major facilitator superfamily (MFS)	intergenic_region	MODIFIER
1:PE1	AE006468	1939953	T	C	1832.01	66	0.99	Nonsyn	att	aCt	1319T>C	Ile440Thr		fig|99287.836.peg.1951	STM1843		Uncharacterized transporter YebQ, major facilitator superfamily (MFS)	Transcriptional regulator KdgR, KDG operon repressor	Protease HtpX	missense_variant	MODERATE
1:PE1	AE006468	1955828	G	A	1644.29	52	1	Nonsyn	tgg	tgA	36G>A	Trp12*		fig|99287.836.peg.1972	STM1858		Phage Rha protein	hypothetical protein	hypothetical protein	stop_gained	HIGH
1:PE1	AE006468	1962199	A	G	1150.41	35	1											hypothetical protein	hypothetical protein	intergenic_region	MODIFIER
1:PE1	AE006468	1966433	G	T	185.12	60	0.53	Nonsyn	gca	Tca	82G>T	Ala28Ser		fig|99287.836.peg.1992	STM1870		hypothetical protein	hypothetical protein	Phage integrase	missense_variant	MODERATE
1:PE1	AE006468	1966464	A	C	610.832	60	0.6	Nonsyn	cag	cCg	113A>C	Gln38Pro		fig|99287.836.peg.1992	STM1870		hypothetical protein	hypothetical protein	Phage integrase	missense_variant	MODERATE
1:PE1	AE006468	1966476	G	A	585.778	59	0.59	Nonsyn	ggc	gAc	125G>A	Gly42Asp		fig|99287.836.peg.1992	STM1870		hypothetical protein	hypothetical protein	Phage integrase	missense_variant	MODERATE
1:PE1	AE006468	1966508	G	A	535.629	62	0.57	Nonsyn	gca	Aca	157G>A	Ala53Thr		fig|99287.836.peg.1992	STM1870		hypothetical protein	hypothetical protein	Phage integrase	missense_variant	MODERATE
1:PE1	AE006468	1966546	A	G	385.166	58	0.55	Synon	cca	ccG	195A>G	Pro65Pro		fig|99287.836.peg.1992	STM1870		hypothetical protein	hypothetical protein	Phage integrase	synonymous_variant	LOW
1:PE1	AE006468	1966564	A	G	413.624	60	0.57	Synon	gaa	gaG	213A>G	Glu71Glu		fig|99287.836.peg.1992	STM1870		hypothetical protein	hypothetical protein	Phage integrase	synonymous_variant	LOW
1:PE1	AE006468	1975549	C	G	1896.05	59	1											YebG, DNA damage-inducible gene in SOS regulon, expressed in stationary phase	Formate-dependent phosphoribosylglycinamide formyltransferase	intergenic_region	MODIFIER
1:PE1	AE006468	1977612	G	C	1745.17	56	1											4-hydroxy-2-oxoglutarate aldolase (EC 4.1.3.16) @ 2-dehydro-3-deoxyphosphogluconate aldolase (EC 4.1.2.14)	Phosphogluconate dehydratase (EC 4.2.1.12)	intergenic_region	MODIFIER
1:PE1	AE006468	1991248	CTTTTTTCA	CTTTTTCA	1078.13	38	0.97	Deletion	cttttttca	CTTTTTCA	241delT	Ser81fs	yes	fig|99287.836.peg.2021	STM1896		hypothetical protein	hypothetical protein	Uncharacterized protein YebB	frameshift_variant	HIGH
1:PE1	AE006468	20011	CGGT	TGGT	2106.58	70	0.93											Chitinase (EC 3.2.1.14)	Putative hydroxymethyltransferase	intergenic_region	MODIFIER
1:PE1	AE006468	2006679	C	G	1775.91	62	1	Nonsyn	ggt	gCt	902G>C	Gly301Ala		fig|99287.836.peg.2037	STM1911		Rhamnogalacturonides degradation protein RhiN	Peptidoglycan D,D-transpeptidase MrdA (EC 3.4.16.4)	Flagellar protein FlhE	missense_variant	MODERATE
1:PE1	AE006468	2011214	T	A	1843.42	66	0.99	Nonsyn	aac	aTc	218A>T	Asn73Ile		fig|99287.836.peg.2040	STM1914	flhB	Flagellar biosynthesis protein FlhB	Flagellar biosynthesis protein FlhA	Chemotaxis response - phosphatase CheZ	missense_variant	MODERATE
1:PE1	AE006468	2022497	C	T	767.492	24	1											Flagellar transcriptional activator FlhD	hypothetical protein	intergenic_region	MODIFIER
1:PE1	AE006468	2025015	G	A	1786.98	59	0.98	Nonsyn	cct	cTt	482C>T	Pro161Leu		fig|99287.836.peg.2056	STM1929	otsB	Trehalose-6-phosphate phosphatase (EC 3.1.3.12)	Alpha,alpha-trehalose-phosphate synthase [UDP-forming] (EC 2.4.1.15)	DJ-1/YajL/PfpI superfamily, includes chaperone protein YajL (former ThiJ), parkinsonism-associated protein DJ-1, peptidases PfpI, Hsp31	missense_variant	MODERATE
1:PE1	AE006468	2025845	TCCCCCCCTAA	TCCCCCCCCTAA	1892.44	62	0.98	Insertion										Trehalose-6-phosphate phosphatase (EC 3.1.3.12)	DJ-1/YajL/PfpI superfamily, includes chaperone protein YajL (former ThiJ), parkinsonism-associated protein DJ-1, peptidases PfpI, Hsp31	intergenic_region	MODIFIER
1:PE1	AE006468	2026915	T	C	774.3	23	1											FIG01047881: hypothetical protein	Bacterial non-heme ferritin (EC 1.16.3.2)	intergenic_region	MODIFIER
1:PE1	AE006468	2027301	A	G	2021.99	65	1	Nonsyn	aat	aGt	65A>G	Asn22Ser		fig|99287.836.peg.2059	STM1932	ftnB	Bacterial non-heme ferritin (EC 1.16.3.2)	FIG01047881: hypothetical protein	predicted 4-deoxy-L-threo-5-hexosulose-uronate ketol-isomerase (EC 5.3.1.17)	missense_variant	MODERATE
1:PE1	AE006468	2030720	A	C	1890.25	59	0.98	Synon	tca	tcC	381A>C	Ser127Ser		fig|99287.836.peg.2064	STM1937	tyrP	Tyrosine-specific transport protein	Uncharacterized protein YecH	Uncharacterized protein YecA	synonymous_variant	LOW
1:PE1	AE006468	203177	T	G	2296.11	75	0.99	Nonsyn	gtg	gGg	74T>G	Val25Gly		fig|99287.836.peg.187	STM0173	yadH	Uncharacterized efflux ABC transporter, permease protein YadH	Uncharacterized efflux ABC transporter, ATP-binding protein YadG	hypothetical protein	missense_variant	MODERATE
1:PE1	AE006468	2037106	C	G	1967.24	62	1	Nonsyn	agc	aCc	1142G>C	Ser381Thr		fig|99287.836.peg.2070	STM1946	uvrC	Excinuclease ABC subunit C	CDP-diacylglycerol--glycerol-3-phosphate 3-phosphatidyltransferase (EC 2.7.8.5)	BarA-associated response regulator UvrY (	missense_variant	MODERATE
1:PE1	AE006468	2055376	C	T	790.317	25	1											UPF0033 protein YedF	hypothetical protein	intergenic_region	MODIFIER
1:PE1	AE006468	2067718	A	C	1094.76	35	0.97	Nonsyn	aaa	Caa	295A>C	Lys99Gln		fig|99287.836.peg.2107	STM1982	rcsA	Colanic acid capsular biosynthesis activation accesory protein RcsA, co-regulator with RcsB	Flagellar biosynthesis protein FliR	DsrB protein	missense_variant	MODERATE
1:PE1	AE006468	2069335	G	A	1728.45	54	1	Synon	acg	acA	390G>A	Thr130Thr		fig|99287.836.peg.2110	STM1986	yedP	Putative mannosyl-3-phosphoglycerate phosphatase (EC 3.1.3.70)	Uncharacterized protein YodD	Diguanylate cyclase (EC 2.7.7.65)	synonymous_variant	LOW
1:PE1	AE006468	2077338	A	C	232.987	8	1	Nonsyn	taa	tCa	146A>C	Ter49Serext*?		fig|99287.836.peg.2120			hypothetical protein	FIG01045438: hypothetical protein	Outer membrane porin, OmpS	stop_lost&splice_region_variant	HIGH
1:PE1	AE006468	2082212	TACTCCGGT	CGCAACGGT	50.2923	14	0.45							fig|99287.836.rna.39	STM2000	serU	tRNA-Ser-CGA	Putative cytoplasmic protein STM1999	Protein MtfA	intergenic_region	MODIFIER
1:PE1	AE006468	2083485	A	C	1938.97	61	0.98											tRNA-Asn-GTT	Integrase	intergenic_region	MODIFIER
1:PE1	AE006468	209195	ATTTTTTTTGAA	ATTTTTTTGAA	528.088	17	1	Deletion										Putative fimbrial subunit StiA	Putative PTS system IIA component YadI	intergenic_region	MODIFIER
1:PE1	AE006468	2094078	C	T	1726.9	57	1											Putative cytoplasmic protein STM2011	tRNA-Asn	intergenic_region	MODIFIER
1:PE1	AE006468	2096135	G	A	2810.58	92	1											tRNA-Asn-GTT	L,D-transpeptidase	intergenic_region	MODIFIER
1:PE1	AE006468	2101439	T	G	2456.98	77	1	Synon	ata	atC	573A>C	Ile191Ile		fig|99287.836.peg.2148	STM2020	cbiO	Cobalt ECF transporter, ATPase component of energizing module CbiO	Cobyric acid synthase (EC 6.3.5.10)	Cobalt ECF transporter, transmembrane component of energizing module CbiQ	synonymous_variant	LOW
1:PE1	AE006468	2110159	C	G	1598.51	55	1	Nonsyn	ggc	gCc	662G>C	Gly221Ala		fig|99287.836.peg.2160	STM2032	cbiD	Cobalt-precorrin-5B (C1)-methyltransferase (EC 2.1.1.195)	Cobalt-precorrin-7 (C5)-methyltransferase (EC 2.1.1.289)	Cobalt-precorrin-8 methylmutase (EC 5.4.99.60)	missense_variant	MODERATE
1:PE1	AE006468	2116469	A	T	1042.74	37	0.93											Propanediol diffusion facilitator	Propanediol utilization polyhedral body protein PduA	intergenic_region	MODIFIER
1:PE1	AE006468	2123542	T	C	2077.06	66	1	Nonsyn	tgg	Cgg	223T>C	Trp75Arg		fig|99287.836.peg.2174	STM2046	pduK	Propanediol utilization polyhedral body protein PduK	Propanediol utilization polyhedral body protein PduJ	Phosphate propanoyltransferase (EC 2.3.1.222)	missense_variant	MODERATE
1:PE1	AE006468	2123663	T	C	2586.13	82	1	Nonsyn	gtt	gCt	344T>C	Val115Ala		fig|99287.836.peg.2174	STM2046	pduK	Propanediol utilization polyhedral body protein PduK	Propanediol utilization polyhedral body protein PduJ	Phosphate propanoyltransferase (EC 2.3.1.222)	missense_variant	MODERATE
1:PE1	AE006468	2124038	G	A	1563.76	53	0.98	Synon	ctg	ctA	237G>A	Leu79Leu		fig|99287.836.peg.2175	STM2047	pduL	Phosphate propanoyltransferase (EC 2.3.1.222)	Propanediol utilization polyhedral body protein PduK	Propanediol utilization protein PduM	synonymous_variant	LOW
1:PE1	AE006468	2137754	A	C	1812.47	62	0.97	Nonsyn	gtc	gGc	329T>G	Val110Gly		fig|99287.836.peg.2191	STM2063	phsC	Thiosulfate reductase PhsC, cytochrome B subunit	D-alanyl-D-alanine carboxypeptidase (EC 3.4.16.4)	Polysulfide reductase PsrB (EC 1.12.98.4), Fe-S subunit	missense_variant	MODERATE
1:PE1	AE006468	2145152	G	A	1478.55	54	0.98	Nonsyn	gta	Ata	895G>A	Val299Ile		fig|99287.836.peg.2196	STM2067	sbcB	Exodeoxyribonuclease I (EC 3.1.11.1)	FIG01047206: hypothetical protein	Low-affinity putrescine importer PlaP	missense_variant	MODERATE
1:PE1	AE006468	2147798	A	G	2159.25	68	0.99	Synon	cgt	cgC	585T>C	Arg195Arg		fig|99287.836.peg.2199	STM2069	yeeY	LysR-family transcriptional regulator YeeY	hypothetical protein	Protein YeeZ	synonymous_variant	LOW
1:PE1	AE006468	2152232	T	G	2638.99	83	1	Nonsyn	att	atG	318T>G	Ile106Met		fig|99287.836.peg.2203	STM2073	hisC	Histidinol-phosphate aminotransferase (EC 2.6.1.9)	Histidinol dehydrogenase (EC 1.1.1.23)	Histidinol-phosphatase (EC 3.1.3.15) / Imidazoleglycerol-phosphate dehydratase (EC 4.2.1.19)	missense_variant	MODERATE
1:PE1	AE006468	215515	C	T	2678.4	91	0.98	Nonsyn	cgc	cAc	860G>A	Arg287His		fig|99287.836.peg.199	STM0185	yadB	Glutamyl-Q tRNA(Asp) synthetase	Poly(A) polymerase (EC 2.7.7.19)	RNA polymerase-binding transcription factor DksA	missense_variant	MODERATE
1:PE1	AE006468	2169798	C	T	290.363	10	0.91	Nonsyn	atg	atA	117G>A	Met39Ile		fig|99287.836.peg.2218	STM2088	rfbX	O-antigen flippase Wzx	Abequosyltransferase (EC 2.4.1.60)	CDP-abequose synthase	missense_variant	MODERATE
1:PE1	AE006468	218107	C	A	2050.15	74	0.99	Nonsyn	gcg	Tcg	175G>T	Ala59Ser		fig|99287.836.peg.202	STM0188	ligT	2'-5' RNA ligase	Sugar fermentation stimulation protein SfsA	ATP-dependent helicase HrpB	missense_variant	MODERATE
1:PE1	AE006468	2184322	A	G	2043.3	64	1	Nonsyn	ctc	cCc	1148T>C	Leu383Pro		fig|99287.836.peg.2232	STM2102	wzxC	Lipopolysaccharide biosynthesis protein WzxC	Polysaccharide pyruvyl transferase	UDP-glucose:undecaprenyl-phosphate glucose-1-phosphate transferase (EC 2.7.8.31)	missense_variant	MODERATE
1:PE1	AE006468	2190237	A	G	1284.51	41	0.98	Synon	cat	caC	924T>C	His308His		fig|99287.836.peg.2236	STM2106	wcaI	Colanic acid biosysnthesis glycosyl transferase WcaI	Mannose-1-phosphate guanylyltransferase (EC 2.7.7.13)	GDP-mannose mannosyl hydrolase	synonymous_variant	LOW
1:PE1	AE006468	2194908	C	T	2364.91	72	1	Nonsyn	cga	cAa	155G>A	Arg52Gln		fig|99287.836.peg.2241	STM2111	wcaE	Colanic acid biosynthesis glycosyl transferase WcaE	Colanic acid biosynthesis acetyltransferase WcaF (EC 2.3.1.-)	Colanic acid polymerase WcaD	missense_variant	MODERATE
1:PE1	AE006468	2204924	T	C	2256.03	74	1											Putative capsular polysaccharide transport protein YegH	AsmA protein	intergenic_region	MODIFIER
1:PE1	AE006468	2208950	A	G	1783.55	57	0.98	Synon	cta	ctG	423A>G	Leu141Leu		fig|99287.836.peg.2255	STM2123	yegE	Diguanylate cyclase (EC 2.7.7.65)	hypothetical protein	DNA-3-methyladenine glycosylase II (EC 3.2.2.21)	synonymous_variant	LOW
1:PE1	AE006468	2219608	G	A	2314.24	76	0.99	Synon	cag	caA	963G>A	Gln321Gln		fig|99287.836.peg.2261	STM2128	yegO	Multidrug efflux system MdtABC-TolC, inner-membrane proton/drug antiporter MdtC (RND type)	Multidrug efflux system MdtABC-TolC, inner-membrane proton/drug antiporter MdtB (RND type)	Uncharacterized transporter MdtD of major facilitator superfamily (MFS)	synonymous_variant	LOW
1:PE1	AE006468	2223482	A	G	1821.81	66	0.99	Synon	gta	gtG	348A>G	Val116Val		fig|99287.836.peg.2263	STM2130	baeS	Sensory histidine kinase BaeS	Uncharacterized transporter MdtD of major facilitator superfamily (MFS)	Response regulator BaeR	synonymous_variant	LOW
1:PE1	AE006468	2228148	T	C	2175.63	75	1	Nonsyn	tcc	Ccc	694T>C	Ser232Pro		fig|99287.836.peg.2267	STM2135		Uncharacterized protein STM2135	Uncharacterized protein STM2134	Uncharacterized protease YegQ	missense_variant	MODERATE
1:PE1	AE006468	2228196	G	T	1947.57	64	1	Nonsyn	gcc	Tcc	742G>T	Ala248Ser		fig|99287.836.peg.2267	STM2135		Uncharacterized protein STM2135	Uncharacterized protein STM2134	Uncharacterized protease YegQ	missense_variant	MODERATE
1:PE1	AE006468	2233061	T	C	2244.68	75	1											Uncharacterized protein STM2138	Uncharacterized protein STM2138	intergenic_region	MODIFIER
1:PE1	AE006468	2250048	C	A	2205.79	69	1	Synon	cgc	cgA	312C>A	Arg104Arg		fig|99287.836.peg.2289	STM2155	metG	Methionyl-tRNA synthetase (EC 6.1.1.10)	[4Fe-4S] cluster assembly scaffold protein Mrp (	Uncharacterized lipoprotein YehR	synonymous_variant	LOW
1:PE1	AE006468	2256192	G	A	2268.53	70	1											Sensor histidine kinase BtsS	HTH-type transcriptional regulator MlrA	intergenic_region	MODIFIER
1:PE1	AE006468	2260017	A	G	1467.45	46	0.98	Nonsyn	gtt	gCt	53T>C	Val18Ala		fig|99287.836.peg.2299	STM2164	yehY	Osmoprotectant ABC transporter permease protein YehY	Osmoprotectant ABC transporter ATP-binding subunit YehX	Osmoprotectant ABC transporter binding protein YehZ	missense_variant	MODERATE
1:PE1	AE006468	228055	C	T	2445.7	81	0.98	Nonsyn	acg	aTg	395C>T	Thr132Met		fig|99287.836.peg.209	STM0194	fhuB	Ferric hydroxamate ABC transporter (TC 3.A.1.14.3), permease component FhuB	Ferric hydroxamate ABC transporter (TC 3.A.1.14.3), periplasmic substrate binding protein FhuD	FIG01046082: hypothetical protein	missense_variant	MODERATE
1:PE1	AE006468	2285727	C	A	1573.23	52	1	Nonsyn	cag	caT	756G>T	Gln252His		fig|99287.836.peg.2325	STM2189	mglA	Galactose/methyl galactoside ABC transporter, ATP-binding protein MglA (EC 3.6.3.17)	Galactose/methyl galactoside ABC transporter, permease protein MglC (EC 3.6.3.17)	Galactose/methyl galactoside ABC transporter, substrate-binding protein MglB (EC 3.6.3.17)	missense_variant	MODERATE
1:PE1	AE006468	2292649	A	G	1515.22	51	1	Synon	gat	gaC	72T>C	Asp24Asp		fig|99287.836.peg.2331	STM2195		Transcriptional regulator STM2195	S-formylglutathione hydrolase (EC 3.1.2.12)	L-serine dehydratase, beta subunit (EC 4.3.1.17) / L-serine dehydratase, alpha subunit (EC 4.3.1.17)	synonymous_variant	LOW
1:PE1	AE006468	2296683	G	A	1890.64	63	1	Nonsyn	gca	gTa	1859C>T	Ala620Val		fig|99287.836.peg.2335	STM2199	cirA	Colicin I receptor	Uncharacterized MFS-type transporter STM2198	Lysine-specific permease	missense_variant	MODERATE
1:PE1	AE006468	2298568	CAAAAAAAATCG	CAAAAAAATCG	1580.76	51	1	Deletion										Colicin I receptor	Lysine-specific permease	intergenic_region	MODIFIER
1:PE1	AE006468	229973	C	A	742.624	23	1											FIG01046082: hypothetical protein	FIG01045880: hypothetical protein	intergenic_region	MODIFIER
1:PE1	AE006468	2300301	G	T	2335.8	76	1	Nonsyn	gcg	gAg	56C>A	Ala19Glu		fig|99287.836.peg.2336	STM2200	lysP	Lysine-specific permease	Colicin I receptor	Transcriptional regulator YeiE, LysR family	missense_variant	MODERATE
1:PE1	AE006468	2301557	T	C	1044.29	36	1	Nonsyn	tgt	Cgt	28T>C	Cys10Arg		fig|99287.836.peg.2339	STM2202	yeiH	UPF0324 inner membrane protein YeiH	hypothetical protein	Endonuclease IV (EC 3.1.21.2)	missense_variant	MODERATE
1:PE1	AE006468	23058	C	A	1354.58	42	1											Putative hydroxymethyltransferase	hypothetical protein	intergenic_region	MODIFIER
1:PE1	AE006468	23156	A	G	672.775	21	1											Putative hydroxymethyltransferase	hypothetical protein	intergenic_region	MODIFIER
1:PE1	AE006468	2317913	C	T	2346.4	78	0.95	Nonsyn	cgg	Tgg	1696C>T	Arg566Trp		fig|99287.836.peg.2355	STM2216	yejA	ABC transporter, substrate-binding protein YejA	c-di-GMP phosphodiesterase (EC 3.1.4.52)	ABC transporter, permease protein YejB	missense_variant	MODERATE
1:PE1	AE006468	2330463	C	T	2713.54	86	1	Synon	ggc	ggT	1545C>T	Gly515Gly		fig|99287.836.peg.2367	STM2228	yejM	Inner membrane protein YejM, alkaline phosphatase superfamily	UPF0352 protein YejL	tRNA-Pro-GGG	synonymous_variant	LOW
1:PE1	AE006468	2331389	C	G	2307.72	79	0.98	Synon	acg	acC	75G>C	Thr25Thr		fig|99287.836.peg.2368	STM2230		Error-prone repair protein UmuD	tRNA-Pro-GGG	Virulence protein msgA	synonymous_variant	LOW
1:PE1	AE006468	2341487	CAAAAAAAATGT	CAAAAAAATGT	2248.05	78	0.99	Deletion	acattttttttg	ACATTTTTTTG	1756delT	Leu588fs	yes	fig|99287.836.peg.2382	STM2241	sspH2	E3 ubiquitin-protein ligase SspH2	hypothetical protein	putative phage tail fiber protein	frameshift_variant	HIGH
1:PE1	AE006468	2348150	TGACG	TGACA	1519.09	51	0.84	Synon	ttcgtcacc	ttTGTCAcc	282C>T	Phe94Phe		fig|99287.836.peg.2389	STM2247	ccmH	Cytochrome c heme lyase subunit CcmL / Cytochrome c heme lyase subunit CcmH	Nitrate/nitrite response regulator protein NarP	Cytochrome c-type biogenesis protein CcmG/DsbE, thiol:disulfide oxidoreductase	synonymous_variant	LOW
1:PE1	AE006468	2356159	T	C	1943	64	1	Synon	gga	ggG	252A>G	Gly84Gly		fig|99287.836.peg.2400	STM2258	napG	Ferredoxin-type protein NapG (periplasmic nitrate reductase)	Polyferredoxin NapH (periplasmic nitrate reductase)	Periplasmic nitrate reductase (EC 1.7.99.4)	synonymous_variant	LOW
1:PE1	AE006468	2368440	C	A	2702.98	85	1	Synon	acc	acA	1134C>A	Thr378Thr		fig|99287.836.peg.2411	STM2269	yojN	Phosphotransferase RcsD	Outer membrane porin OmpC	DNA-binding capsular synthesis response regulator RcsB	synonymous_variant	LOW
1:PE1	AE006468	2370613	TGTCA	CGTCA	1694.01	53	0.9	Synon	tctgtcacc	tcCGTCAcc	621T>C	Ser207Ser		fig|99287.836.peg.2412	STM2270	rcsB	DNA-binding capsular synthesis response regulator RcsB	Phosphotransferase RcsD	Sensor histidine kinase RcsC (EC 2.7.13.3)	synonymous_variant	LOW
1:PE1	AE006468	2376487	T	C	3013.22	95	1											DNA gyrase subunit A (EC 5.99.1.3)	Uncharacterized dehydratase STM2273	intergenic_region	MODIFIER
1:PE1	AE006468	2390184	C	A	2451.95	77	1											Glycerol-3-phosphate transporter	Anaerobic glycerol-3-phosphate dehydrogenase subunit A (EC 1.1.5.3)	intergenic_region	MODIFIER
1:PE1	AE006468	2390878	G	A	1913.42	62	0.98	Nonsyn	cgg	cAg	644G>A	Arg215Gln		fig|99287.836.peg.2426	STM2284	glpA	Anaerobic glycerol-3-phosphate dehydrogenase subunit A (EC 1.1.5.3)	Glycerol-3-phosphate transporter	Anaerobic glycerol-3-phosphate dehydrogenase subunit B (EC 1.1.5.3)	missense_variant	MODERATE
1:PE1	AE006468	240046	A	C	2826.2	93	1	Nonsyn	gag	gCg	1385A>C	Glu462Ala		fig|99287.836.peg.221	STM0203	yadQ	Voltage-gated H(+)/2Cl(-) exchange transporter ClcA	FIG01048481: hypothetical protein	Iron-sulfur cluster insertion protein ErpA	missense_variant	MODERATE
1:PE1	AE006468	2420279	G	A	2482.9	81	0.99	Synon	gtg	gtA	621G>A	Val207Val		fig|99287.836.peg.2455	STM2313	elaC	Ribonuclease Z (EC 3.1.26.11)	N-acetyltransferase ElaA	Chemotaxis protein CheV (EC 2.7.3.-)	synonymous_variant	LOW
1:PE1	AE006468	2423707	G	A	909.47	28	1											hypothetical protein	NADH-ubiquinone oxidoreductase chain N (EC 1.6.5.3)	intergenic_region	MODIFIER
1:PE1	AE006468	2425104	G	A	2087.48	75	0.96	Nonsyn	gcg	gTg	707C>T	Ala236Val		fig|99287.836.peg.2459	STM2316	nuoN	NADH-ubiquinone oxidoreductase chain N (EC 1.6.5.3)	hypothetical protein	NADH-ubiquinone oxidoreductase chain M (EC 1.6.5.3)	missense_variant	MODERATE
1:PE1	AE006468	2429196	A	G	2253.75	74	0.99	Synon	ttt	ttC	306T>C	Phe102Phe		fig|99287.836.peg.2461	STM2318	nuoL	NADH-ubiquinone oxidoreductase chain L (EC 1.6.5.3)	NADH-ubiquinone oxidoreductase chain M (EC 1.6.5.3)	NADH-ubiquinone oxidoreductase chain K (EC 1.6.5.3)	synonymous_variant	LOW
1:PE1	AE006468	2431243	T	C	1803.13	57	1	Synon	gaa	gaG	654A>G	Glu218Glu		fig|99287.836.peg.2465	STM2322	nuoH	NADH-ubiquinone oxidoreductase chain H (EC 1.6.5.3)	NADH-ubiquinone oxidoreductase chain I (EC 1.6.5.3)	NADH-ubiquinone oxidoreductase chain G (EC 1.6.5.3)	synonymous_variant	LOW
1:PE1	AE006468	2441274	T	G	1262.85	40	0.98											LysR family transcriptional regulator LrhA	Alanine transaminase (EC 2.6.1.2)	intergenic_region	MODIFIER
1:PE1	AE006468	2465451	T	G	2481.52	83	0.99											Histidine ABC transporter, substrate-binding protein HisJ (TC 3.A.1.3.1)	Lysine-arginine-ornithine-binding ABC transporter, substrate-binding protein ArgT (TC 3.A.1.3.1)	intergenic_region	MODIFIER
1:PE1	AE006468	2467951	A	G	2501.09	80	1	Synon	gtt	gtC	633T>C	Val211Val		fig|99287.836.peg.2502	STM2357		Uncharacterized amino acid permease, GabP family	Flavin prenyltransferase UbiX	Ornithine racemase (EC 5.1.1.12)	synonymous_variant	LOW
1:PE1	AE006468	2473029	C	T	1874.81	64	0.98	Nonsyn	gca	gTa	158C>T	Ala53Val		fig|99287.836.peg.2506	STM2361		Transcriptional regulatory protein STM2361	Diaminopimelate decarboxylase (EC 4.1.1.20)	Amidophosphoribosyltransferase (EC 2.4.2.14)	missense_variant	MODERATE
1:PE1	AE006468	2478627	A	C	2000.6	63	1											Dihydrofolate synthase (EC 6.3.2.12) @ Folylpolyglutamate synthase (EC 6.3.2.17)	Acetyl-coenzyme A carboxyl transferase beta chain (EC 6.4.1.2)	intergenic_region	MODIFIER
1:PE1	AE006468	247980	G	T	1671.66	54	1	Nonsyn	cgc	cTc	29G>T	Arg10Leu		fig|99287.836.peg.230	STM0212		Uncharacterized MFS-type transporter	UPF0325 protein YaeH	2,3,4,5-tetrahydropyridine-2,6-dicarboxylate N-succinyltransferase (EC 2.3.1.117)	missense_variant	MODERATE
1:PE1	AE006468	2485259	A	T	2216.98	74	0.99	Nonsyn	atc	aAc	512T>A	Ile171Asn		fig|99287.836.peg.2518	STM2372		UPF0226 protein YfcJ	Flagellar regulator flk	Phage protein	missense_variant	MODERATE
1:PE1	AE006468	2503218	A	G	2529.88	86	0.99	Synon	gca	gcG	825A>G	Ala275Ala		fig|99287.836.peg.2537	STM2391	fadL	Long-chain fatty acid transport protein	UPF0381 protein YfcZ	Outer-membrane-phospholipid-binding lipoprotein MlaA	synonymous_variant	LOW
1:PE1	AE006468	2505069	AA	AG	1240.01	43	0.91	Nonsyn	gaaagc	gaAGgc	265A>G	Ser89Gly		fig|99287.836.peg.2539	STM2393	yfdC	Inner membrane protein YfdC	Outer-membrane-phospholipid-binding lipoprotein MlaA	tRNA-Arg-CCT	missense_variant	MODERATE
1:PE1	AE006468	2506831	G	A	2714.62	86	1	Synon	acc	acT	162C>T	Thr54Thr		fig|99287.836.peg.2540	STM2395	pgtE	Protease VII (Omptin) precursor (EC 3.4.23.49) @ Outer membrane protease PgtE	tRNA-Arg-CCT	hypothetical protein	synonymous_variant	LOW
1:PE1	AE006468	2509973	G	T	2582.41	79	0.99	Synon	ctc	ctA	531C>A	Leu177Leu		fig|99287.836.peg.2543	STM2397	pgtB	Phosphoglycerate transport system sensor protein PgtB	Phosphoglycerate transport system transcriptional regulatory protein PgtA	Phosphoglycerate transport regulatory protein PgtC	synonymous_variant	LOW
1:PE1	AE006468	2513256	A	G	1985.41	63	1	Synon	gaa	gaG	1128A>G	Glu376Glu		fig|99287.836.peg.2546	STM2399	pgtP	Phosphoglycerate transporter protein PgtP	FIG01047539: hypothetical protein	Uncharacterized protein YfdY	synonymous_variant	LOW
1:PE1	AE006468	2520188	T	G	1248.44	43	1	Nonsyn	tcc	Gcc	1057T>G	Ser353Ala		fig|99287.836.peg.2554	STM2404		Chloride channel protein	Glucokinase (EC 2.7.1.2)	Pyruvate decarboxylase (EC 4.1.1.1)	missense_variant	MODERATE
1:PE1	AE006468	2520621	G	A	1666	57	0.93	Synon	gcc	gcT	1419C>T	Ala473Ala		fig|99287.836.peg.2555	STM2405		Pyruvate decarboxylase (EC 4.1.1.1)	Chloride channel protein	FIG01049284: hypothetical protein	synonymous_variant	LOW
1:PE1	AE006468	2535398	GTCATCA	GTTATCA	1466.57	51	0.82	Nonsyn	gtgatgacc	gTGATAACc	291G>A	Met97Ile		fig|99287.836.peg.2568	STM2422	xapA	Xanthosine phosphorylase (EC 2.4.2.1)	Xanthosine permease	Uncharacterized outer membrane protein YfeN	missense_variant	MODERATE
1:PE1	AE006468	2535476	T	C	2324.23	76	0.96	Nonsyn	gac	gGc	215A>G	Asp72Gly		fig|99287.836.peg.2568	STM2422	xapA	Xanthosine phosphorylase (EC 2.4.2.1)	Xanthosine permease	Uncharacterized outer membrane protein YfeN	missense_variant	MODERATE
1:PE1	AE006468	2541904	A	T	2929.27	94	0.99	Nonsyn	gtc	gAc	170T>A	Val57Asp		fig|99287.836.peg.2574	STM2428	zipA	Cell division protein ZipA	DNA ligase (NAD(+)) (EC 6.5.1.2)	Sulfate transporter, CysZ-type	missense_variant	MODERATE
1:PE1	AE006468	2543449	G	A	2365.27	77	0.99	Nonsyn	ggt	Agt	220G>A	Gly74Ser		fig|99287.836.peg.2576	STM2430	cysK	Cysteine synthase (EC 2.5.1.47)	Sulfate transporter, CysZ-type	hypothetical protein	missense_variant	MODERATE
1:PE1	AE006468	2552604	A	G	2488.79	85	1											Cysteine synthase B (EC 2.5.1.47)	Sulfate and thiosulfate import ATP-binding protein CysA (EC 3.6.3.25)	intergenic_region	MODIFIER
1:PE1	AE006468	255292	T	A	1772.39	56	1	Synon	att	atA	84T>A	Ile28Ile		fig|99287.836.peg.235	STM0217	tsf	Translation elongation factor Ts	SSU ribosomal protein S2p (SAe)	Uridylate kinase (EC 2.7.4.22)	synonymous_variant	LOW
1:PE1	AE006468	25548	T	A	1564.78	50	1	Nonsyn	ctg	cAg	437T>A	Leu146Gln		fig|99287.836.peg.24	STM0022	bcfB	Fimbrial chaperone BcfB	Fimbrial subunit BcfA	Outer membrane usher protein BcfC	missense_variant	MODERATE
1:PE1	AE006468	2563056	G	A	2427.98	76	1	Nonsyn	gac	Aac	475G>A	Asp159Asn		fig|99287.836.peg.2600	STM2453		hypothetical protein	putative membrane protein	Ethanolamine operon regulatory protein	missense_variant	MODERATE
1:PE1	AE006468	2565588	A	G	1718.66	56	1	Synon	gct	gcC	66T>C	Ala22Ala		fig|99287.836.peg.2602	STM2455	eutK	Ethanolamine utilization polyhedral-body-like protein EutK	Ethanolamine operon regulatory protein	Ethanolamine utilization polyhedral-body-like protein EutL	synonymous_variant	LOW
1:PE1	AE006468	2584635	A	G	1624.04	54	1	Synon	gca	gcG	1137A>G	Ala379Ala		fig|99287.836.peg.2622	STM2474	tktB	Transketolase (EC 2.2.1.1)	Transaldolase (EC 2.2.1.2)	hypothetical protein	synonymous_variant	LOW
1:PE1	AE006468	2584997	T	C	2021.14	71	1	Nonsyn	gtc	gCc	1499T>C	Val500Ala		fig|99287.836.peg.2622	STM2474	tktB	Transketolase (EC 2.2.1.1)	Transaldolase (EC 2.2.1.2)	hypothetical protein	missense_variant	MODERATE
1:PE1	AE006468	2586107	A	G	2268.09	81	1	Nonsyn	gtc	gCc	857T>C	Val286Ala		fig|99287.836.peg.2624	STM2476	ypfG	DUF1176 domain-containing protein	hypothetical protein	GDP-mannose pyrophosphatase NudK	missense_variant	MODERATE
1:PE1	AE006468	2590669	TA	TG	2222.51	82	0.98	Synon	aatatt	aaCAtt	906T>C	Asn302Asn		fig|99287.836.peg.2627	STM2479	aegA	Protein AegA	UPF0214 protein YfeW	Nitrate/nitrite sensor protein NarQ	synonymous_variant	LOW
1:PE1	AE006468	2594860	A	G	1641.16	55	1	Synon	cta	ctG	1215A>G	Leu405Leu		fig|99287.836.peg.2629	STM2481	acrD	Aminoglycosides efflux system AcrAD-TolC, inner-membrane proton/drug antiporter AcrD (RND type)	Nitrate/nitrite sensor protein NarQ	FIG138056: a glutathione-dependent thiol reductase	synonymous_variant	LOW
1:PE1	AE006468	2618815	G	A	2745.9	86	1	Synon	gtc	gtT	1983C>T	Val661Val		fig|99287.836.peg.2652	STM2503		c-di-GMP phosphodiesterase (EC 3.1.4.52)	Exopolyphosphatase (EC 3.6.1.11)	hypothetical protein	synonymous_variant	LOW
1:PE1	AE006468	2624167	A	G	2698.07	92	0.99	Nonsyn	ctg	cCg	215T>C	Leu72Pro		fig|99287.836.peg.2659	STM2510	guaA	GMP synthase [glutamine-hydrolyzing], amidotransferase subunit (EC 6.3.5.2) / GMP synthase [glutamine-hydrolyzing], ATP pyrophosphatase subunit (EC 6.3.5.2)	Mobile element protein	Inosine-5'-monophosphate dehydrogenase (EC 1.1.1.205) / CBS domain	missense_variant	MODERATE
1:PE1	AE006468	2627901	A	G	2608.29	83	0.99	Synon	att	atC	5841T>C	Ile1947Ile		fig|99287.836.peg.2662	STM2513	shdA	AIDA autotransporter-like protein	Exodeoxyribonuclease VII large subunit (EC 3.1.11.6)	Putative outer membrane protein	synonymous_variant	LOW
1:PE1	AE006468	2629307	G	A	2195.56	75	1	Synon	ctg	Ttg	4435C>T	Leu1479Leu		fig|99287.836.peg.2662	STM2513	shdA	AIDA autotransporter-like protein	Exodeoxyribonuclease VII large subunit (EC 3.1.11.6)	Putative outer membrane protein	synonymous_variant	LOW
1:PE1	AE006468	2632379	A	T	2078.97	65	1	Nonsyn	tgg	Agg	1363T>A	Trp455Arg		fig|99287.836.peg.2662	STM2513	shdA	AIDA autotransporter-like protein	Exodeoxyribonuclease VII large subunit (EC 3.1.11.6)	Putative outer membrane protein	missense_variant	MODERATE
1:PE1	AE006468	2635902	CAT	CT	1932.78	70	0.97	Deletion	atg	AG	5807delT	Met1936fs	yes	fig|99287.836.peg.2663	STM2514	ratB	Putative outer membrane protein	AIDA autotransporter-like protein	RatA homolog	frameshift_variant	HIGH
1:PE1	AE006468	2637463	G	C	1211.12	41	1	Nonsyn	acc	aGc	4247C>G	Thr1416Ser		fig|99287.836.peg.2663	STM2514	ratB	Putative outer membrane protein	AIDA autotransporter-like protein	RatA homolog	missense_variant	MODERATE
1:PE1	AE006468	264107	G	A	3252.41	105	1	Synon	aag	aaA	1728G>A	Lys576Lys		fig|99287.836.peg.242	STM0224	yaeT	Outer membrane protein assembly factor YaeT	Intramembrane protease RasP/YluC, implicated in cell division based on FtsL cleavage	Periplasmic chaperone of outer membrane proteins Skp @ Outer membrane protein H precursor	synonymous_variant	LOW
1:PE1	AE006468	2641554	G	A	1728.6	57	1	Synon	gac	gaT	156C>T	Asp52Asp		fig|99287.836.peg.2663	STM2514	ratB	Putative outer membrane protein	AIDA autotransporter-like protein	RatA homolog	synonymous_variant	LOW
1:PE1	AE006468	2642351	G	A	1676.8	61	0.95	Nonsyn	ctt	Ttt	5104C>T	Leu1702Phe		fig|99287.836.peg.2664	STM2515	ratA	RatA homolog	Putative outer membrane protein	SinI homolog	missense_variant	MODERATE
1:PE1	AE006468	2657220	T	C	2814.15	92	1	Nonsyn	gag	gGg	155A>G	Glu52Gly		fig|99287.836.peg.2673	STM2523	gcpE	(E)-4-hydroxy-3-methylbut-2-enyl-diphosphate synthase (flavodoxin) (EC 1.17.7.3)	Histidyl-tRNA synthetase (EC 6.1.1.21)	Cytoskeleton protein RodZ	missense_variant	MODERATE
1:PE1	AE006468	2659303	T	A	2673.29	85	1	Synon	cta	ctT	561A>T	Leu187Leu		fig|99287.836.peg.2675	STM2525	yfgB	23S rRNA (adenine(2503)-C(2))-methyltransferase @ tRNA (adenine(37)-C(2))-methyltransferase (EC 2.1.1.192)	Cytoskeleton protein RodZ	Nucleoside diphosphate kinase (EC 2.7.4.6)	synonymous_variant	LOW
1:PE1	AE006468	2668958	G	A	1083.82	38	1	Nonsyn	gcc	gTc	3740C>T	Ala1247Val		fig|99287.836.peg.2682	STM2532		Alpha-2-macroglobulin	Penicillin-insensitive transglycosylase (EC 2.4.2.-) & transpeptidase PBP-1C	3-mercaptopyruvate sulfurtransferase (EC 2.8.1.2)	missense_variant	MODERATE
1:PE1	AE006468	2673130	T	C	1163.43	38	1	Synon	ttt	ttC	225T>C	Phe75Phe		fig|99287.836.peg.2683	STM2533	sseA	3-mercaptopyruvate sulfurtransferase (EC 2.8.1.2)	Alpha-2-macroglobulin	hypothetical protein	synonymous_variant	LOW
1:PE1	AE006468	2682184	T	C	2367.44	75	1	Nonsyn	atc	Gtc	568A>G	Ile190Val		fig|99287.836.peg.2695	STM2543	nifS	Cysteine desulfurase (EC 2.8.1.7)	Iron-sulfur cluster assembly scaffold protein IscU	Iron-sulfur cluster regulator IscR	missense_variant	MODERATE
1:PE1	AE006468	2695984	G	T	2211.34	76	1	Nonsyn	ggg	gTg	725G>T	Gly242Val		fig|99287.836.peg.2709	STM2556	hmpA	Flavohemoglobin / Nitric oxide dioxygenase (EC 1.14.12.17)	hypothetical protein	Transcriptional activator of cad operon	missense_variant	MODERATE
1:PE1	AE006468	2696247	T	G	2261.21	74	1	Nonsyn	tcc	Gcc	988T>G	Ser330Ala		fig|99287.836.peg.2709	STM2556	hmpA	Flavohemoglobin / Nitric oxide dioxygenase (EC 1.14.12.17)	hypothetical protein	Transcriptional activator of cad operon	missense_variant	MODERATE
1:PE1	AE006468	2698342	A	C	381.303	13	1											Transcriptional activator of cad operon	Lysine/cadaverine antiporter membrane protein CadB	intergenic_region	MODIFIER
1:PE1	AE006468	2720068	A	G	1386.73	47	1	Nonsyn	ttc	Ctc	544T>C	Phe182Leu		fig|99287.836.peg.2728	STM2574		Putative transmembrane transport protein	2-dehydropantoate 2-reductase (EC 1.1.1.169)	LysR-family transcriptional regulator STM2575	missense_variant	MODERATE
1:PE1	AE006468	2726130	A	G	2100.71	77	0.96	Synon	ttt	ttC	627T>C	Phe209Phe		fig|99287.836.peg.2736	STM2582	lepB	Signal peptidase I (EC 3.4.21.89)	Ribonuclease III (EC 3.1.26.3)	Translation elongation factor LepA	synonymous_variant	LOW
1:PE1	AE006468	272970	G	A	2297.91	77	1	Nonsyn	cgt	cAt	3422G>A	Arg1141His		fig|99287.836.peg.249	STM0231	dnaE	DNA polymerase III alpha subunit (EC 2.7.7.7)	Ribonuclease HII (EC 3.1.26.4)	Acetyl-coenzyme A carboxyl transferase alpha chain (EC 6.4.1.2)	missense_variant	MODERATE
1:PE1	AE006468	2730867	AGCAAGGGCAAGGGCAAGGGCAAGGGCAAGGGCAAGGGCAAGGGCAAGGGCAAGGGCAAGGGCAAGGGCAAGGGCAAGGG	AGCAAGGGCAAGGGCAAGGGCAAGGGCAAGGGCAAGGGCAAGGGCAAGGG	143.846	6	1	Deletion										FIG01047045: hypothetical protein	FIG01048275: hypothetical protein	intergenic_region	MODIFIER
1:PE1	AE006468	2732760	TTAC	CTAT	604.417	82	0.57											Mobile element protein	Gifsy-1 prophage protein	intergenic_region	MODIFIER
1:PE1	AE006468	2732778	CTCCT	ATCCA	744.788	85	0.59											Mobile element protein	Gifsy-1 prophage protein	intergenic_region	MODIFIER
1:PE1	AE006468	2736236	A	T	657.743	60	0.7	Synon	gct	gcA	864T>A	Ala288Ala		fig|99287.836.peg.2746	STM2588		Phage tail fiber, side tail fiber protein Stf	phage tail assembly-like protein	Phage protein	synonymous_variant	LOW
1:PE1	AE006468	2736252	A	G	661.13	52	0.7	Nonsyn	ata	aCa	848T>C	Ile283Thr		fig|99287.836.peg.2746	STM2588		Phage tail fiber, side tail fiber protein Stf	phage tail assembly-like protein	Phage protein	missense_variant	MODERATE
1:PE1	AE006468	2736786	CGT	TGC	2661.22	169	0.67	Nonsyn	cgacgt	cgGCAt	312_314delACGinsGCA	Arg105His		fig|99287.836.peg.2746	STM2588		Phage tail fiber, side tail fiber protein Stf	phage tail assembly-like protein	Phage protein	missense_variant	MODERATE
1:PE1	AE006468	2736847	TG	TT	4043.58	213	0.67	Synon	ggcacc	ggAAcc	252C>A	Gly84Gly		fig|99287.836.peg.2746	STM2588		Phage tail fiber, side tail fiber protein Stf	phage tail assembly-like protein	Phage protein	synonymous_variant	LOW
1:PE1	AE006468	2736923	T	A	6809.41	300	0.79	Synon	aca	acT	177A>T	Thr59Thr		fig|99287.836.peg.2746	STM2588		Phage tail fiber, side tail fiber protein Stf	phage tail assembly-like protein	Phage protein	synonymous_variant	LOW
1:PE1	AE006468	2737021	A	T	7173.73	317	0.78	Nonsyn	tgc	Agc	79T>A	Cys27Ser		fig|99287.836.peg.2746	STM2588		Phage tail fiber, side tail fiber protein Stf	phage tail assembly-like protein	Phage protein	missense_variant	MODERATE
1:PE1	AE006468	2737103	G	A	3136.55	229	0.71											Phage tail fiber, side tail fiber protein Stf	Phage protein	intergenic_region	MODIFIER
1:PE1	AE006468	2737300	A	G	302.189	85	0.58	Synon	ggt	ggC	96T>C	Gly32Gly		fig|99287.836.peg.2747			Phage protein	Phage tail fiber, side tail fiber protein Stf	Phage tail tip, host specificity protein J	synonymous_variant	LOW
1:PE1	AE006468	2737333	G	A	794.798	113	0.61	Synon	acc	acT	63C>T	Thr21Thr		fig|99287.836.peg.2747			Phage protein	Phage tail fiber, side tail fiber protein Stf	Phage tail tip, host specificity protein J	synonymous_variant	LOW
1:PE1	AE006468	2737380	C	A	2204.79	154	0.68	Nonsyn	gta	Tta	16G>T	Val6Leu		fig|99287.836.peg.2747			Phage protein	Phage tail fiber, side tail fiber protein Stf	Phage tail tip, host specificity protein J	missense_variant	MODERATE
1:PE1	AE006468	2737419	A	G	4830.59	236	0.76											Phage protein	Phage tail tip, host specificity protein J	intergenic_region	MODIFIER
1:PE1	AE006468	2737512	A	G	5516.94	267	0.78	Synon	gtt	gtC	3285T>C	Val1095Val		fig|99287.836.peg.2748	STM2589		Phage tail tip, host specificity protein J	Phage protein	Phage tail tip, assembly protein I	synonymous_variant	LOW
1:PE1	AE006468	2737524	A	G	5417.08	260	0.79	Synon	gtt	gtC	3273T>C	Val1091Val		fig|99287.836.peg.2748	STM2589		Phage tail tip, host specificity protein J	Phage protein	Phage tail tip, assembly protein I	synonymous_variant	LOW
1:PE1	AE006468	2737728	G	A	3180.21	194	0.72	Synon	agc	agT	3069C>T	Ser1023Ser		fig|99287.836.peg.2748	STM2589		Phage tail tip, host specificity protein J	Phage protein	Phage tail tip, assembly protein I	synonymous_variant	LOW
1:PE1	AE006468	2737771	T	G	1061.95	112	0.65	Nonsyn	gag	gCg	3026A>C	Glu1009Ala		fig|99287.836.peg.2748	STM2589		Phage tail tip, host specificity protein J	Phage protein	Phage tail tip, assembly protein I	missense_variant	MODERATE
1:PE1	AE006468	2737830	T	C	588.271	92	0.63	Synon	gca	gcG	2967A>G	Ala989Ala		fig|99287.836.peg.2748	STM2589		Phage tail tip, host specificity protein J	Phage protein	Phage tail tip, assembly protein I	synonymous_variant	LOW
1:PE1	AE006468	2738017	G	A	1479.24	149	0.65	Nonsyn	gcg	gTg	2780C>T	Ala927Val		fig|99287.836.peg.2748	STM2589		Phage tail tip, host specificity protein J	Phage protein	Phage tail tip, assembly protein I	missense_variant	MODERATE
1:PE1	AE006468	2738022	A	G	1688.4	155	0.65	Synon	aat	aaC	2775T>C	Asn925Asn		fig|99287.836.peg.2748	STM2589		Phage tail tip, host specificity protein J	Phage protein	Phage tail tip, assembly protein I	synonymous_variant	LOW
1:PE1	AE006468	2738103	C	A	2087.42	162	0.66	Synon	gcg	gcT	2694G>T	Ala898Ala		fig|99287.836.peg.2748	STM2589		Phage tail tip, host specificity protein J	Phage protein	Phage tail tip, assembly protein I	synonymous_variant	LOW
1:PE1	AE006468	2738140	A	G	2309.03	171	0.66	Nonsyn	atg	aCg	2657T>C	Met886Thr		fig|99287.836.peg.2748	STM2589		Phage tail tip, host specificity protein J	Phage protein	Phage tail tip, assembly protein I	missense_variant	MODERATE
1:PE1	AE006468	2738160	A	C	3635.56	214	0.71	Synon	ctt	ctG	2637T>G	Leu879Leu		fig|99287.836.peg.2748	STM2589		Phage tail tip, host specificity protein J	Phage protein	Phage tail tip, assembly protein I	synonymous_variant	LOW
1:PE1	AE006468	2738238	A	G	4720.77	228	0.73	Synon	gat	gaC	2559T>C	Asp853Asp		fig|99287.836.peg.2748	STM2589		Phage tail tip, host specificity protein J	Phage protein	Phage tail tip, assembly protein I	synonymous_variant	LOW
1:PE1	AE006468	2738243	G	T	4697.85	227	0.74	Nonsyn	cag	Aag	2554C>A	Gln852Lys		fig|99287.836.peg.2748	STM2589		Phage tail tip, host specificity protein J	Phage protein	Phage tail tip, assembly protein I	missense_variant	MODERATE
1:PE1	AE006468	2738292	TTCCACCTTC	ATCTACTTTT	2693.54	165	0.66	Nonsyn	gagaaggtggaa	gaAAAAGTAGAT	2496_2505delGAAGGTGGAAinsAAAAGTAGAT	Glu835Asp		fig|99287.836.peg.2748	STM2589		Phage tail tip, host specificity protein J	Phage protein	Phage tail tip, assembly protein I	missense_variant	MODERATE
1:PE1	AE006468	2738310	TTCC	CTCT	2683.39	171	0.66	Synon	aaggaa	aaAGAG	2484_2487delGGAAinsAGAG	830		fig|99287.836.peg.2748	STM2589		Phage tail tip, host specificity protein J	Phage protein	Phage tail tip, assembly protein I	synonymous_variant	LOW
1:PE1	AE006468	2738457	G	T	2343.32	167	0.66	Synon	ccc	ccA	2340C>A	Pro780Pro		fig|99287.836.peg.2748	STM2589		Phage tail tip, host specificity protein J	Phage protein	Phage tail tip, assembly protein I	synonymous_variant	LOW
1:PE1	AE006468	2738472	A	G	2582.26	168	0.69	Synon	agt	agC	2325T>C	Ser775Ser		fig|99287.836.peg.2748	STM2589		Phage tail tip, host specificity protein J	Phage protein	Phage tail tip, assembly protein I	synonymous_variant	LOW
1:PE1	AE006468	2738493	C	A	3139.15	206	0.69	Synon	gcg	gcT	2304G>T	Ala768Ala		fig|99287.836.peg.2748	STM2589		Phage tail tip, host specificity protein J	Phage protein	Phage tail tip, assembly protein I	synonymous_variant	LOW
1:PE1	AE006468	2738610	T	A	4481.19	235	0.73	Synon	aca	acT	2187A>T	Thr729Thr		fig|99287.836.peg.2748	STM2589		Phage tail tip, host specificity protein J	Phage protein	Phage tail tip, assembly protein I	synonymous_variant	LOW
1:PE1	AE006468	2738637	T	C	4945.87	255	0.76	Synon	gaa	gaG	2160A>G	Glu720Glu		fig|99287.836.peg.2748	STM2589		Phage tail tip, host specificity protein J	Phage protein	Phage tail tip, assembly protein I	synonymous_variant	LOW
1:PE1	AE006468	2738685	G	C	5647.07	286	0.75	Synon	gcc	gcG	2112C>G	Ala704Ala		fig|99287.836.peg.2748	STM2589		Phage tail tip, host specificity protein J	Phage protein	Phage tail tip, assembly protein I	synonymous_variant	LOW
1:PE1	AE006468	2738760	G	A	7479.02	358	0.78	Synon	ttc	ttT	2037C>T	Phe679Phe		fig|99287.836.peg.2748	STM2589		Phage tail tip, host specificity protein J	Phage protein	Phage tail tip, assembly protein I	synonymous_variant	LOW
1:PE1	AE006468	2738841	A	C	8497.75	353	0.81	Synon	tct	tcG	1956T>G	Ser652Ser		fig|99287.836.peg.2748	STM2589		Phage tail tip, host specificity protein J	Phage protein	Phage tail tip, assembly protein I	synonymous_variant	LOW
1:PE1	AE006468	2738851	G	A	8011.9	350	0.81	Nonsyn	gcc	gTc	1946C>T	Ala649Val		fig|99287.836.peg.2748	STM2589		Phage tail tip, host specificity protein J	Phage protein	Phage tail tip, assembly protein I	missense_variant	MODERATE
1:PE1	AE006468	2738901	T	C	8417.51	338	0.83	Synon	gga	ggG	1896A>G	Gly632Gly		fig|99287.836.peg.2748	STM2589		Phage tail tip, host specificity protein J	Phage protein	Phage tail tip, assembly protein I	synonymous_variant	LOW
1:PE1	AE006468	2738973	T	C	8774.71	351	0.84	Synon	caa	caG	1824A>G	Gln608Gln		fig|99287.836.peg.2748	STM2589		Phage tail tip, host specificity protein J	Phage protein	Phage tail tip, assembly protein I	synonymous_variant	LOW
1:PE1	AE006468	2738979	A	G	9105.89	352	0.85	Synon	gat	gaC	1818T>C	Asp606Asp		fig|99287.836.peg.2748	STM2589		Phage tail tip, host specificity protein J	Phage protein	Phage tail tip, assembly protein I	synonymous_variant	LOW
1:PE1	AE006468	2738985	T	C	9017.23	348	0.86	Synon	tca	tcG	1812A>G	Ser604Ser		fig|99287.836.peg.2748	STM2589		Phage tail tip, host specificity protein J	Phage protein	Phage tail tip, assembly protein I	synonymous_variant	LOW
1:PE1	AE006468	2739164	G	T	8150.14	317	0.86	Nonsyn	cag	Aag	1633C>A	Gln545Lys		fig|99287.836.peg.2748	STM2589		Phage tail tip, host specificity protein J	Phage protein	Phage tail tip, assembly protein I	missense_variant	MODERATE
1:PE1	AE006468	2739211	AAG	GAA	6327.48	270	0.79	Nonsyn	ggcttg	ggTTCg	1584_1586delCTTinsTTC	Leu529Ser		fig|99287.836.peg.2748	STM2589		Phage tail tip, host specificity protein J	Phage protein	Phage tail tip, assembly protein I	missense_variant	MODERATE
1:PE1	AE006468	2739227	T	C	7188.64	294	0.81	Nonsyn	atg	Gtg	1570A>G	Met524Val		fig|99287.836.peg.2748	STM2589		Phage tail tip, host specificity protein J	Phage protein	Phage tail tip, assembly protein I	missense_variant	MODERATE
1:PE1	AE006468	2739291	GCGGG	ACGGT	7057.17	303	0.8	Nonsyn	gcccgc	gACCGT	1502_1506delCCCGCinsACCGT	Ala501Asp		fig|99287.836.peg.2748	STM2589		Phage tail tip, host specificity protein J	Phage protein	Phage tail tip, assembly protein I	missense_variant	MODERATE
1:PE1	AE006468	2739396	A	C	8966.47	341	0.87	Synon	ggt	ggG	1401T>G	Gly467Gly		fig|99287.836.peg.2748	STM2589		Phage tail tip, host specificity protein J	Phage protein	Phage tail tip, assembly protein I	synonymous_variant	LOW
1:PE1	AE006468	2739420	G	A	8223.6	332	0.84	Synon	acc	acT	1377C>T	Thr459Thr		fig|99287.836.peg.2748	STM2589		Phage tail tip, host specificity protein J	Phage protein	Phage tail tip, assembly protein I	synonymous_variant	LOW
1:PE1	AE006468	2739585	GA	AG	7906.26	330	0.77	Nonsyn	atc	aCT	1211_1212delTCinsCT	Ile404Thr		fig|99287.836.peg.2748	STM2589		Phage tail tip, host specificity protein J	Phage protein	Phage tail tip, assembly protein I	missense_variant	MODERATE
1:PE1	AE006468	2739650	TG	TA	6801.99	339	0.75	Synon	ggcaca	ggTAca	1146C>T	Gly382Gly		fig|99287.836.peg.2748	STM2589		Phage tail tip, host specificity protein J	Phage protein	Phage tail tip, assembly protein I	synonymous_variant	LOW
1:PE1	AE006468	2739666	T	C	6931.62	342	0.79	Synon	gta	gtG	1131A>G	Val377Val		fig|99287.836.peg.2748	STM2589		Phage tail tip, host specificity protein J	Phage protein	Phage tail tip, assembly protein I	synonymous_variant	LOW
1:PE1	AE006468	2739728	TCA	GCC	9014.73	367	0.82	Nonsyn	atgatg	aGGCtg	1067_1069delTGAinsGGC	MetMet356ArgLeu		fig|99287.836.peg.2748	STM2589		Phage tail tip, host specificity protein J	Phage protein	Phage tail tip, assembly protein I	missense_variant	MODERATE
1:PE1	AE006468	2739807	T	C	10093.9	417	0.83	Synon	gca	gcG	990A>G	Ala330Ala		fig|99287.836.peg.2748	STM2589		Phage tail tip, host specificity protein J	Phage protein	Phage tail tip, assembly protein I	synonymous_variant	LOW
1:PE1	AE006468	2739954	T	A	8967.23	388	0.78	Synon	aca	acT	843A>T	Thr281Thr		fig|99287.836.peg.2748	STM2589		Phage tail tip, host specificity protein J	Phage protein	Phage tail tip, assembly protein I	synonymous_variant	LOW
1:PE1	AE006468	2739962	C	T	9087.46	385	0.79	Nonsyn	gtg	Atg	835G>A	Val279Met		fig|99287.836.peg.2748	STM2589		Phage tail tip, host specificity protein J	Phage protein	Phage tail tip, assembly protein I	missense_variant	MODERATE
1:PE1	AE006468	2740005	G	T	9792.4	407	0.8	Nonsyn	ttc	ttA	792C>A	Phe264Leu		fig|99287.836.peg.2748	STM2589		Phage tail tip, host specificity protein J	Phage protein	Phage tail tip, assembly protein I	missense_variant	MODERATE
1:PE1	AE006468	2740065	A	C	9818.47	418	0.8	Nonsyn	cat	caG	732T>G	His244Gln		fig|99287.836.peg.2748	STM2589		Phage tail tip, host specificity protein J	Phage protein	Phage tail tip, assembly protein I	missense_variant	MODERATE
1:PE1	AE006468	2740146	TACG	CACC	7727.39	339	0.78	Synon	gccgta	gcGGTG	648_651delCGTAinsGGTG	218		fig|99287.836.peg.2748	STM2589		Phage tail tip, host specificity protein J	Phage protein	Phage tail tip, assembly protein I	synonymous_variant	LOW
1:PE1	AE006468	2740155	G	A	8952.18	366	0.83	Synon	aac	aaT	642C>T	Asn214Asn		fig|99287.836.peg.2748	STM2589		Phage tail tip, host specificity protein J	Phage protein	Phage tail tip, assembly protein I	synonymous_variant	LOW
1:PE1	AE006468	2740209	G	A	7648.04	310	0.81	Synon	aac	aaT	588C>T	Asn196Asn		fig|99287.836.peg.2748	STM2589		Phage tail tip, host specificity protein J	Phage protein	Phage tail tip, assembly protein I	synonymous_variant	LOW
1:PE1	AE006468	2740251	T	C	6591.48	285	0.79	Synon	gta	gtG	546A>G	Val182Val		fig|99287.836.peg.2748	STM2589		Phage tail tip, host specificity protein J	Phage protein	Phage tail tip, assembly protein I	synonymous_variant	LOW
1:PE1	AE006468	2740266	A	G	6907.59	290	0.79	Synon	ttt	ttC	531T>C	Phe177Phe		fig|99287.836.peg.2748	STM2589		Phage tail tip, host specificity protein J	Phage protein	Phage tail tip, assembly protein I	synonymous_variant	LOW
1:PE1	AE006468	2740272	CCGG	TCGT	6570.53	284	0.78	Synon	ccccgg	ccACGA	522_525delCCGGinsACGA	176		fig|99287.836.peg.2748	STM2589		Phage tail tip, host specificity protein J	Phage protein	Phage tail tip, assembly protein I	synonymous_variant	LOW
1:PE1	AE006468	274047	CTTTTTTTTGGTC	CTTTTTTTGGTC	1239.09	47	0.9	Deletion										Acetyl-coenzyme A carboxyl transferase alpha chain (EC 6.4.1.2)	Chitinase (EC 3.2.1.14)	intergenic_region	MODIFIER
1:PE1	AE006468	2740801	TAC	TAAC	4675.67	278	0.68	Insertion										Phage tail tip, host specificity protein J	Phage tail tip, assembly protein I	intergenic_region	MODIFIER
1:PE1	AE006468	2740885	A	G	3765.76	211	0.73	Synon	ggt	ggC	480T>C	Gly160Gly		fig|99287.836.peg.2749	STM2590		Phage tail tip, assembly protein I	Phage tail tip, host specificity protein J	Phage tail tip, assembly protein K	synonymous_variant	LOW
1:PE1	AE006468	2740891	T	G	3678.03	208	0.72	Synon	gga	ggC	474A>C	Gly158Gly		fig|99287.836.peg.2749	STM2590		Phage tail tip, assembly protein I	Phage tail tip, host specificity protein J	Phage tail tip, assembly protein K	synonymous_variant	LOW
1:PE1	AE006468	2740900	A	G	3001.42	176	0.69	Synon	gct	gcC	465T>C	Ala155Ala		fig|99287.836.peg.2749	STM2590		Phage tail tip, assembly protein I	Phage tail tip, host specificity protein J	Phage tail tip, assembly protein K	synonymous_variant	LOW
1:PE1	AE006468	2740911	C	T	2513.55	153	0.68	Nonsyn	gtc	Atc	454G>A	Val152Ile		fig|99287.836.peg.2749	STM2590		Phage tail tip, assembly protein I	Phage tail tip, host specificity protein J	Phage tail tip, assembly protein K	missense_variant	MODERATE
1:PE1	AE006468	2740930	T	C	2124.64	151	0.69	Synon	tca	tcG	435A>G	Ser145Ser		fig|99287.836.peg.2749	STM2590		Phage tail tip, assembly protein I	Phage tail tip, host specificity protein J	Phage tail tip, assembly protein K	synonymous_variant	LOW
1:PE1	AE006468	2741222	C	G	6162.73	270	0.82	Nonsyn	ggc	gCc	143G>C	Gly48Ala		fig|99287.836.peg.2749	STM2590		Phage tail tip, assembly protein I	Phage tail tip, host specificity protein J	Phage tail tip, assembly protein K	missense_variant	MODERATE
1:PE1	AE006468	2741455	GATG	AATT	7189.74	303	0.78	Nonsyn	gcatct	gAATTt	683_686delCATCinsAATT	AlaSer228GluPhe		fig|99287.836.peg.2750	STM2591		Phage tail tip, assembly protein K	Phage tail tip, assembly protein I	Phage tail tip, assembly protein L	missense_variant	MODERATE
1:PE1	AE006468	2741644	G	C	8483.6	359	0.81	Nonsyn	gcc	gGc	497C>G	Ala166Gly		fig|99287.836.peg.2750	STM2591		Phage tail tip, assembly protein K	Phage tail tip, assembly protein I	Phage tail tip, assembly protein L	missense_variant	MODERATE
1:PE1	AE006468	2741806	TAA	AAT	6617.77	297	0.75	Nonsyn	cattat	caATTt	333_335delTTAinsATT	HisTyr111GlnPhe		fig|99287.836.peg.2750	STM2591		Phage tail tip, assembly protein K	Phage tail tip, assembly protein I	Phage tail tip, assembly protein L	missense_variant	MODERATE
1:PE1	AE006468	2741829	C	T	7239.43	327	0.78	Synon	gtg	gtA	312G>A	Val104Val		fig|99287.836.peg.2750	STM2591		Phage tail tip, assembly protein K	Phage tail tip, assembly protein I	Phage tail tip, assembly protein L	synonymous_variant	LOW
1:PE1	AE006468	2742061	G	T	1315.82	148	0.6	Nonsyn	gcg	gAg	80C>A	Ala27Glu		fig|99287.836.peg.2750	STM2591		Phage tail tip, assembly protein K	Phage tail tip, assembly protein I	Phage tail tip, assembly protein L	missense_variant	MODERATE
1:PE1	AE006468	2742066	T	C	1363.31	151	0.63	Synon	aca	acG	75A>G	Thr25Thr		fig|99287.836.peg.2750	STM2591		Phage tail tip, assembly protein K	Phage tail tip, assembly protein I	Phage tail tip, assembly protein L	synonymous_variant	LOW
1:PE1	AE006468	2742471	A	G	1450.01	137	0.6	Synon	gct	gcC	375T>C	Ala125Ala		fig|99287.836.peg.2751	STM2592		Phage tail tip, assembly protein L	Phage tail tip, assembly protein K	Phage tail tip, assembly protein M	synonymous_variant	LOW
1:PE1	AE006468	2742480	G	A	1647.94	138	0.6	Synon	aac	aaT	366C>T	Asn122Asn		fig|99287.836.peg.2751	STM2592		Phage tail tip, assembly protein L	Phage tail tip, assembly protein K	Phage tail tip, assembly protein M	synonymous_variant	LOW
1:PE1	AE006468	2742486	GTTTTGA	ACTGTGG	1802.98	135	0.61	Nonsyn	tttcaaaac	ttCCACAGT	354_360delTCAAAACinsCCACAGT	GlnAsn119HisSer		fig|99287.836.peg.2751	STM2592		Phage tail tip, assembly protein L	Phage tail tip, assembly protein K	Phage tail tip, assembly protein M	missense_variant	MODERATE
1:PE1	AE006468	2742515	GGGCA	TCGCG	1093.75	111	0.56	Synon	tatgcccgg	taCGCGAgg	327_331delTGCCCinsCGCGA	112		fig|99287.836.peg.2751	STM2592		Phage tail tip, assembly protein L	Phage tail tip, assembly protein K	Phage tail tip, assembly protein M	synonymous_variant	LOW
1:PE1	AE006468	2742525	TATCCTGCGGATG	CTTCCGGCGTATT	1603.68	111	0.6	Nonsyn	gtcatccgcaggata	gtAATACGCCGGAAG	309_321delCATCCGCAGGATAinsAATACGCCGGAAG	Ile107Lys		fig|99287.836.peg.2751	STM2592		Phage tail tip, assembly protein L	Phage tail tip, assembly protein K	Phage tail tip, assembly protein M	missense_variant	MODERATE
1:PE1	AE006468	2742549	AACCAGGCTA	GGCTAAGCTT	1542.24	111	0.6	Nonsyn	catagcctggtt	caAAGCTTAGCC	288_297delTAGCCTGGTTinsAAGCTTAGCC	HisSerLeuVal96GlnSerLeuAla		fig|99287.836.peg.2751	STM2592		Phage tail tip, assembly protein L	Phage tail tip, assembly protein K	Phage tail tip, assembly protein M	missense_variant	MODERATE
1:PE1	AE006468	2742576	T	A	3131.76	166	0.71	Synon	gga	ggT	270A>T	Gly90Gly		fig|99287.836.peg.2751	STM2592		Phage tail tip, assembly protein L	Phage tail tip, assembly protein K	Phage tail tip, assembly protein M	synonymous_variant	LOW
1:PE1	AE006468	2742600	GGAT	AGAG	2837.05	156	0.67	Synon	gtatcc	gtCTCT	243_246delATCCinsCTCT	83		fig|99287.836.peg.2751	STM2592		Phage tail tip, assembly protein L	Phage tail tip, assembly protein K	Phage tail tip, assembly protein M	synonymous_variant	LOW
1:PE1	AE006468	2742609	C	G	2890.12	160	0.66	Synon	ctg	ctC	237G>C	Leu79Leu		fig|99287.836.peg.2751	STM2592		Phage tail tip, assembly protein L	Phage tail tip, assembly protein K	Phage tail tip, assembly protein M	synonymous_variant	LOW
1:PE1	AE006468	2742630	G	A	2944.11	162	0.68	Synon	ggc	ggT	216C>T	Gly72Gly		fig|99287.836.peg.2751	STM2592		Phage tail tip, assembly protein L	Phage tail tip, assembly protein K	Phage tail tip, assembly protein M	synonymous_variant	LOW
1:PE1	AE006468	2742656	AACCG	TACCC	2284.42	135	0.62	Nonsyn	gacggttgc	gaGGGTAgc	186_190delCGGTTinsGGGTA	AspGlyCys62GluGlySer		fig|99287.836.peg.2751	STM2592		Phage tail tip, assembly protein L	Phage tail tip, assembly protein K	Phage tail tip, assembly protein M	missense_variant	MODERATE
1:PE1	AE006468	2742665	C	T	2419.72	151	0.64	Nonsyn	gta	Ata	181G>A	Val61Ile		fig|99287.836.peg.2751	STM2592		Phage tail tip, assembly protein L	Phage tail tip, assembly protein K	Phage tail tip, assembly protein M	missense_variant	MODERATE
1:PE1	AE006468	2742675	G	A	2642.72	143	0.65	Synon	gac	gaT	171C>T	Asp57Asp		fig|99287.836.peg.2751	STM2592		Phage tail tip, assembly protein L	Phage tail tip, assembly protein K	Phage tail tip, assembly protein M	synonymous_variant	LOW
1:PE1	AE006468	2742681	T	C	2285.22	142	0.66	Synon	aaa	aaG	165A>G	Lys55Lys		fig|99287.836.peg.2751	STM2592		Phage tail tip, assembly protein L	Phage tail tip, assembly protein K	Phage tail tip, assembly protein M	synonymous_variant	LOW
1:PE1	AE006468	2742702	C	T	1687.57	132	0.6	Synon	gcg	gcA	144G>A	Ala48Ala		fig|99287.836.peg.2751	STM2592		Phage tail tip, assembly protein L	Phage tail tip, assembly protein K	Phage tail tip, assembly protein M	synonymous_variant	LOW
1:PE1	AE006468	2742708	C	T	1072.03	127	0.58	Synon	ggg	ggA	138G>A	Gly46Gly		fig|99287.836.peg.2751	STM2592		Phage tail tip, assembly protein L	Phage tail tip, assembly protein K	Phage tail tip, assembly protein M	synonymous_variant	LOW
1:PE1	AE006468	2742720	T	C	856.02	116	0.57	Synon	gca	gcG	126A>G	Ala42Ala		fig|99287.836.peg.2751	STM2592		Phage tail tip, assembly protein L	Phage tail tip, assembly protein K	Phage tail tip, assembly protein M	synonymous_variant	LOW
1:PE1	AE006468	2742732	A	G	548.153	107	0.54	Synon	ttt	ttC	114T>C	Phe38Phe		fig|99287.836.peg.2751	STM2592		Phage tail tip, assembly protein L	Phage tail tip, assembly protein K	Phage tail tip, assembly protein M	synonymous_variant	LOW
1:PE1	AE006468	2744371	T	C	1874.36	63	1	Nonsyn	acc	Gcc	1912A>G	Thr638Ala		fig|99287.836.peg.2753	STM2594		Phage tail, tail length tape-measure protein H	Phage tail tip, assembly protein M	Phage tail, component T	missense_variant	MODERATE
1:PE1	AE006468	2746000	G	T	1867.73	64	0.96	Synon	cgg	Agg	283C>A	Arg95Arg		fig|99287.836.peg.2753	STM2594		Phage tail, tail length tape-measure protein H	Phage tail tip, assembly protein M	Phage tail, component T	synonymous_variant	LOW
1:PE1	AE006468	2746097	C	A	2650.17	91	0.99	Nonsyn	gag	gaT	186G>T	Glu62Asp		fig|99287.836.peg.2753	STM2594		Phage tail, tail length tape-measure protein H	Phage tail tip, assembly protein M	Phage tail, component T	missense_variant	MODERATE
1:PE1	AE006468	2754424	G	A	2216.7	73	0.99	Synon	cac	caT	981C>T	His327His		fig|99287.836.peg.2765	STM2606		Phage head, portal protein B	Phage head, head-tail preconnector protease C / Phage head, scaffolding domain Nu3	Phage head, head-tail joining protein W	synonymous_variant	LOW
1:PE1	AE006468	2759492	T	C	1830.26	58	1	Nonsyn	agc	Ggc	391A>G	Ser131Gly		fig|99287.836.peg.2771	STM2612		Phage lysozyme R (EC 3.2.1.17)	Phage endopeptidase Rz	Phage holin/antiholin component S	missense_variant	MODERATE
1:PE1	AE006468	2759598	G	A	1481.33	47	1	Synon	tac	taT	285C>T	Tyr95Tyr		fig|99287.836.peg.2771	STM2612		Phage lysozyme R (EC 3.2.1.17)	Phage endopeptidase Rz	Phage holin/antiholin component S	synonymous_variant	LOW
1:PE1	AE006468	2760531	A	C	1293.48	44	1	Nonsyn	aat	Cat	61A>C	Asn21His		fig|99287.836.peg.2773	STM2614		hypothetical protein	Phage holin/antiholin component S	Phage protein	missense_variant	MODERATE
1:PE1	AE006468	2762173	A	G	2374.17	74	1	Nonsyn	cta	cCa	458T>C	Leu153Pro		fig|99287.836.peg.2775	STM2616		Ant protein	tRNA-Arg-TCT	FIG01046813: hypothetical protein	missense_variant	MODERATE
1:PE1	AE006468	2762718	A	G	1750.46	57	1	Nonsyn	ctg	cCg	35T>C	Leu12Pro		fig|99287.836.peg.2776			FIG01046813: hypothetical protein	Ant protein	Phage antitermination protein Q	missense_variant	MODERATE
1:PE1	AE006468	2763797	G	A	2631.79	89	1	Nonsyn	cgc	Tgc	529C>T	Arg177Cys		fig|99287.836.peg.2779	STM2619		Phage recombination protein NinG	Uncharacterized protein YlcG	hypothetical protein	missense_variant	MODERATE
1:PE1	AE006468	2763863	T	C	1611.18	55	1	Nonsyn	acc	Gcc	463A>G	Thr155Ala		fig|99287.836.peg.2779	STM2619		Phage recombination protein NinG	Uncharacterized protein YlcG	hypothetical protein	missense_variant	MODERATE
1:PE1	AE006468	2763936	A	G	536.41	23	1	Synon	ttt	ttC	390T>C	Phe130Phe		fig|99287.836.peg.2779	STM2619		Phage recombination protein NinG	Uncharacterized protein YlcG	hypothetical protein	synonymous_variant	LOW
1:PE1	AE006468	2763993	C	T	164.182	9	1	Synon	gcg	gcA	333G>A	Ala111Ala		fig|99287.836.peg.2779	STM2619		Phage recombination protein NinG	Uncharacterized protein YlcG	hypothetical protein	synonymous_variant	LOW
1:PE1	AE006468	2764047	A	G	164.356	11	1	Synon	cgt	cgC	279T>C	Arg93Arg		fig|99287.836.peg.2779	STM2619		Phage recombination protein NinG	Uncharacterized protein YlcG	hypothetical protein	synonymous_variant	LOW
1:PE1	AE006468	2764092	C	T	509.044	25	1	Synon	aag	aaA	234G>A	Lys78Lys		fig|99287.836.peg.2779	STM2619		Phage recombination protein NinG	Uncharacterized protein YlcG	hypothetical protein	synonymous_variant	LOW
1:PE1	AE006468	2764327	C	T	565.372	24	0.96											Phage recombination protein NinG	hypothetical protein	intergenic_region	MODIFIER
1:PE1	AE006468	2764437	C	T	435.383	17	1	Nonsyn	gga	gAa	98G>A	Gly33Glu		fig|99287.836.peg.2780			hypothetical protein	Phage recombination protein NinG	Gifsy-2 prophage protein STM1020/STM2620	missense_variant	MODERATE
1:PE1	AE006468	2764471	T	C	630.641	25	1	Nonsyn	ata	Gta	64A>G	Ile22Val		fig|99287.836.peg.2780			hypothetical protein	Phage recombination protein NinG	Gifsy-2 prophage protein STM1020/STM2620	missense_variant	MODERATE
1:PE1	AE006468	2764496	G	A	868.515	31	1	Synon	tgc	tgT	39C>T	Cys13Cys		fig|99287.836.peg.2780			hypothetical protein	Phage recombination protein NinG	Gifsy-2 prophage protein STM1020/STM2620	synonymous_variant	LOW
1:PE1	AE006468	2764502	A	G	844.453	31	1	Synon	cat	caC	33T>C	His11His		fig|99287.836.peg.2780			hypothetical protein	Phage recombination protein NinG	Gifsy-2 prophage protein STM1020/STM2620	synonymous_variant	LOW
1:PE1	AE006468	2764543	CC	AA	1152.74	41	1	Nonsyn	tgg	tTT	593_594delGGinsTT	Trp198Phe		fig|99287.836.peg.2781	STM2620		Gifsy-2 prophage protein STM1020/STM2620	hypothetical protein	DNA-damage-inducible protein I	missense_variant	MODERATE
1:PE1	AE006468	2764768	G	T	438.543	19	1	Synon	gcc	gcA	369C>A	Ala123Ala		fig|99287.836.peg.2781	STM2620		Gifsy-2 prophage protein STM1020/STM2620	hypothetical protein	DNA-damage-inducible protein I	synonymous_variant	LOW
1:PE1	AE006468	2764777	T	A	366.689	15	1	Synon	tca	tcT	360A>T	Ser120Ser		fig|99287.836.peg.2781	STM2620		Gifsy-2 prophage protein STM1020/STM2620	hypothetical protein	DNA-damage-inducible protein I	synonymous_variant	LOW
1:PE1	AE006468	2764786	C	G	351.491	15	1	Synon	ctg	ctC	351G>C	Leu117Leu		fig|99287.836.peg.2781	STM2620		Gifsy-2 prophage protein STM1020/STM2620	hypothetical protein	DNA-damage-inducible protein I	synonymous_variant	LOW
1:PE1	AE006468	2764795	C	T	347.379	16	0.94	Synon	ggg	ggA	342G>A	Gly114Gly		fig|99287.836.peg.2781	STM2620		Gifsy-2 prophage protein STM1020/STM2620	hypothetical protein	DNA-damage-inducible protein I	synonymous_variant	LOW
1:PE1	AE006468	2764942	A	G	1452.26	52	1	Synon	cct	ccC	195T>C	Pro65Pro		fig|99287.836.peg.2781	STM2620		Gifsy-2 prophage protein STM1020/STM2620	hypothetical protein	DNA-damage-inducible protein I	synonymous_variant	LOW
1:PE1	AE006468	2764978	G	A	1783.89	59	0.98	Synon	ttc	ttT	159C>T	Phe53Phe		fig|99287.836.peg.2781	STM2620		Gifsy-2 prophage protein STM1020/STM2620	hypothetical protein	DNA-damage-inducible protein I	synonymous_variant	LOW
1:PE1	AE006468	2765047	A	G	2061.08	66	1	Synon	att	atC	90T>C	Ile30Ile		fig|99287.836.peg.2781	STM2620		Gifsy-2 prophage protein STM1020/STM2620	hypothetical protein	DNA-damage-inducible protein I	synonymous_variant	LOW
1:PE1	AE006468	2765056	C	T	1987.02	66	1	Synon	cag	caA	81G>A	Gln27Gln		fig|99287.836.peg.2781	STM2620		Gifsy-2 prophage protein STM1020/STM2620	hypothetical protein	DNA-damage-inducible protein I	synonymous_variant	LOW
1:PE1	AE006468	2765065	TTCG	ATCA	1965.75	65	1	Nonsyn	agcgaa	agTGAT	69_72delCGAAinsTGAT	Glu24Asp		fig|99287.836.peg.2781	STM2620		Gifsy-2 prophage protein STM1020/STM2620	hypothetical protein	DNA-damage-inducible protein I	missense_variant	MODERATE
1:PE1	AE006468	2765083	A	T	1673.24	59	1	Synon	gct	gcA	54T>A	Ala18Ala		fig|99287.836.peg.2781	STM2620		Gifsy-2 prophage protein STM1020/STM2620	hypothetical protein	DNA-damage-inducible protein I	synonymous_variant	LOW
1:PE1	AE006468	2770229	TGAGA	TGAGG	687.999	23	0.92	Synon	gtgaga	gTGAGG	144A>G	Arg48Arg		fig|99287.836.peg.2791	STM2629		hypothetical protein	Putative regulatory protein	prophage protein	synonymous_variant	LOW
1:PE1	AE006468	2770277	CGCTC	TGCTT	1002.91	33	1	Nonsyn	ccgctc	cTGCTT	188_192delCGCTCinsTGCTT	Pro63Leu		fig|99287.836.peg.2791	STM2629		hypothetical protein	Putative regulatory protein	prophage protein	missense_variant	MODERATE
1:PE1	AE006468	2774823	A	G	804.535	31	1	Nonsyn	aat	Gat	928A>G	Asn310Asp		fig|99287.836.peg.2795	STM2633		Phage recombination protein Bet	Exodeoxyribonuclease VIII (EC 3.1.11.-)	Phage protein	missense_variant	MODERATE
1:PE1	AE006468	2774970	A	C	2004.4	67	1	Nonsyn	acc	Ccc	1075A>C	Thr359Pro		fig|99287.836.peg.2795	STM2633		Phage recombination protein Bet	Exodeoxyribonuclease VIII (EC 3.1.11.-)	Phage protein	missense_variant	MODERATE
1:PE1	AE006468	2788824	G	A	2339.77	73	1	Synon	gtg	gtA	168G>A	Val56Val		fig|99287.836.peg.2812	STM2649	trxC	Thioredoxin 2	Uncharacterized tRNA/rRNA methyltransferase YfiF	Uncharacterized conserved protein YfiP, contains DTW domain	synonymous_variant	LOW
1:PE1	AE006468	2799630	G	A	127.282	8	1											5S rRNA ## 5S ribosomal RNA	tRNA-Glu-TTC	intergenic_region	MODIFIER
1:PE1	AE006468	2799712	C	T	354.078	16	0.94											5S rRNA ## 5S ribosomal RNA	tRNA-Glu-TTC	intergenic_region	MODIFIER
1:PE1	AE006468	282139	GGTATGTATGTATGTATA	GGTATGTATGTATA	1078.08	39	0.97	Deletion	ggtatgtatgtatgtata	GGTATGTATGTATA	464_467delGTAT	Cys155fs	yes	fig|99287.836.peg.259			Copper homeostasis protein CutF precursor / Lipoprotein NlpE involeved in surface adhesion	Peptidyl-tRNA hydrolase ArfB (EC 3.1.1.29)	Copper homeostasis protein CutF precursor / Lipoprotein NlpE involeved in surface adhesion	frameshift_variant	HIGH
1:PE1	AE006468	2823636	C	T	1459.85	47	1	Synon	ctg	Ttg	370C>T	Leu124Leu		fig|99287.836.peg.2844	STM2684	recN	DNA repair protein RecN	NAD kinase (EC 2.7.1.23)	Outer membrane beta-barrel assembly protein BamE	synonymous_variant	LOW
1:PE1	AE006468	2828756	G	A	1631.63	51	1	Nonsyn	ggt	Agt	1174G>A	Gly392Ser		fig|99287.836.peg.2850			T1SS secreted agglutinin RTX	hypothetical protein	Type I secretion system, outer membrane component LapE	missense_variant	MODERATE
1:PE1	AE006468	2830111	A	G	1980	66	0.99	Synon	cca	ccG	2529A>G	Pro843Pro		fig|99287.836.peg.2850			T1SS secreted agglutinin RTX	hypothetical protein	Type I secretion system, outer membrane component LapE	synonymous_variant	LOW
1:PE1	AE006468	2836703	G	C	3153.6	103	1	Nonsyn	gtt	Ctt	9121G>C	Val3041Leu		fig|99287.836.peg.2850			T1SS secreted agglutinin RTX	hypothetical protein	Type I secretion system, outer membrane component LapE	missense_variant	MODERATE
1:PE1	AE006468	2839428	G	C	2588.52	82	1	Nonsyn	gct	Cct	307G>C	Ala103Pro		fig|99287.836.peg.2851	STM2690		Type I secretion system, outer membrane component LapE	T1SS secreted agglutinin RTX	Type I secretion system ATPase, LssB family LapB	missense_variant	MODERATE
1:PE1	AE006468	2843940	T	C	3179.87	101	1											Type I secretion membrane fusion protein, HlyD family @ Type I secretion system, membrane fusion protein LapC	Phage protein Ogr	intergenic_region	MODIFIER
1:PE1	AE006468	2844694	G	T	2103.06	66	0.99											Phage protein Ogr	Phage tail formation protein GpD	intergenic_region	MODIFIER
1:PE1	AE006468	2844709	G	A	2253.2	69	1											Phage protein Ogr	Phage tail formation protein GpD	intergenic_region	MODIFIER
1:PE1	AE006468	2844734	T	C	2117.44	67	1	Nonsyn	gat	gGt	1085A>G	Asp362Gly		fig|99287.836.peg.2855	STM2695		Phage tail formation protein GpD	Phage protein Ogr	Phage tail protein GpU	missense_variant	MODERATE
1:PE1	AE006468	2844901	T	C	2433.24	76	1	Synon	cta	ctG	918A>G	Leu306Leu		fig|99287.836.peg.2855	STM2695		Phage tail formation protein GpD	Phage protein Ogr	Phage tail protein GpU	synonymous_variant	LOW
1:PE1	AE006468	2845219	C	T	1879.83	62	0.98	Synon	ccg	ccA	600G>A	Pro200Pro		fig|99287.836.peg.2855	STM2695		Phage tail formation protein GpD	Phage protein Ogr	Phage tail protein GpU	synonymous_variant	LOW
1:PE1	AE006468	2846515	G	A	2724.22	84	1	Synon	ctg	Ttg	2590C>T	Leu864Leu		fig|99287.836.peg.2857	STM2697		Phage tail length tape-measure protein GpT	Phage tail protein GpU	Phage P2 GpE family protein	synonymous_variant	LOW
1:PE1	AE006468	2846708	A	C	1965.61	68	1	Synon	gct	gcG	2397T>G	Ala799Ala		fig|99287.836.peg.2857	STM2697		Phage tail length tape-measure protein GpT	Phage tail protein GpU	Phage P2 GpE family protein	synonymous_variant	LOW
1:PE1	AE006468	2846959	A	C	2278.44	75	1	Nonsyn	tcc	Gcc	2146T>G	Ser716Ala		fig|99287.836.peg.2857	STM2697		Phage tail length tape-measure protein GpT	Phage tail protein GpU	Phage P2 GpE family protein	missense_variant	MODERATE
1:PE1	AE006468	2847059	A	G	2793.77	97	1	Synon	gct	gcC	2046T>C	Ala682Ala		fig|99287.836.peg.2857	STM2697		Phage tail length tape-measure protein GpT	Phage tail protein GpU	Phage P2 GpE family protein	synonymous_variant	LOW
1:PE1	AE006468	2847265	A	G	1451.84	50	1	Synon	ttg	Ctg	1840T>C	Leu614Leu		fig|99287.836.peg.2857	STM2697		Phage tail length tape-measure protein GpT	Phage tail protein GpU	Phage P2 GpE family protein	synonymous_variant	LOW
1:PE1	AE006468	2847401	T	C	1947.46	68	1	Synon	gga	ggG	1704A>G	Gly568Gly		fig|99287.836.peg.2857	STM2697		Phage tail length tape-measure protein GpT	Phage tail protein GpU	Phage P2 GpE family protein	synonymous_variant	LOW
1:PE1	AE006468	2847410	G	A	1976.2	70	0.99	Synon	atc	atT	1695C>T	Ile565Ile		fig|99287.836.peg.2857	STM2697		Phage tail length tape-measure protein GpT	Phage tail protein GpU	Phage P2 GpE family protein	synonymous_variant	LOW
1:PE1	AE006468	2847565	TC	TT	2301.29	76	1	Synon	cagaac	caAAac	1539G>A	Gln513Gln		fig|99287.836.peg.2857	STM2697		Phage tail length tape-measure protein GpT	Phage tail protein GpU	Phage P2 GpE family protein	synonymous_variant	LOW
1:PE1	AE006468	2847596	T	C	2235.16	73	1	Synon	gca	gcG	1509A>G	Ala503Ala		fig|99287.836.peg.2857	STM2697		Phage tail length tape-measure protein GpT	Phage tail protein GpU	Phage P2 GpE family protein	synonymous_variant	LOW
1:PE1	AE006468	2847656	A	G	2254.87	73	0.99	Synon	ggt	ggC	1449T>C	Gly483Gly		fig|99287.836.peg.2857	STM2697		Phage tail length tape-measure protein GpT	Phage tail protein GpU	Phage P2 GpE family protein	synonymous_variant	LOW
1:PE1	AE006468	2847962	A	T	2323.48	77	1	Synon	gct	gcA	1143T>A	Ala381Ala		fig|99287.836.peg.2857	STM2697		Phage tail length tape-measure protein GpT	Phage tail protein GpU	Phage P2 GpE family protein	synonymous_variant	LOW
1:PE1	AE006468	2848412	T	C	1875.12	59	0.98	Synon	cga	cgG	693A>G	Arg231Arg		fig|99287.836.peg.2857	STM2697		Phage tail length tape-measure protein GpT	Phage tail protein GpU	Phage P2 GpE family protein	synonymous_variant	LOW
1:PE1	AE006468	2848511	T	C	1618.54	53	1	Synon	gca	gcG	594A>G	Ala198Ala		fig|99287.836.peg.2857	STM2697		Phage tail length tape-measure protein GpT	Phage tail protein GpU	Phage P2 GpE family protein	synonymous_variant	LOW
1:PE1	AE006468	2848568	C	T	1744.44	60	0.98	Synon	tcg	tcA	537G>A	Ser179Ser		fig|99287.836.peg.2857	STM2697		Phage tail length tape-measure protein GpT	Phage tail protein GpU	Phage P2 GpE family protein	synonymous_variant	LOW
1:PE1	AE006468	2848715	T	C	2225.86	69	1	Synon	gga	ggG	390A>G	Gly130Gly		fig|99287.836.peg.2857	STM2697		Phage tail length tape-measure protein GpT	Phage tail protein GpU	Phage P2 GpE family protein	synonymous_variant	LOW
1:PE1	AE006468	2848751	T	C	2113.06	67	1	Synon	tca	tcG	354A>G	Ser118Ser		fig|99287.836.peg.2857	STM2697		Phage tail length tape-measure protein GpT	Phage tail protein GpU	Phage P2 GpE family protein	synonymous_variant	LOW
1:PE1	AE006468	2848799	C	T	2009.28	66	1	Synon	aag	aaA	306G>A	Lys102Lys		fig|99287.836.peg.2857	STM2697		Phage tail length tape-measure protein GpT	Phage tail protein GpU	Phage P2 GpE family protein	synonymous_variant	LOW
1:PE1	AE006468	2848816	G	A	1670.47	57	0.97	Synon	ctg	Ttg	289C>T	Leu97Leu		fig|99287.836.peg.2857	STM2697		Phage tail length tape-measure protein GpT	Phage tail protein GpU	Phage P2 GpE family protein	synonymous_variant	LOW
1:PE1	AE006468	2848978	A	G	1628.45	54	1	Synon	tta	Cta	127T>C	Leu43Leu		fig|99287.836.peg.2857	STM2697		Phage tail length tape-measure protein GpT	Phage tail protein GpU	Phage P2 GpE family protein	synonymous_variant	LOW
1:PE1	AE006468	2849000	C	G	1628.29	53	0.96	Synon	gcg	gcC	105G>C	Ala35Ala		fig|99287.836.peg.2857	STM2697		Phage tail length tape-measure protein GpT	Phage tail protein GpU	Phage P2 GpE family protein	synonymous_variant	LOW
1:PE1	AE006468	2849005	T	C	1630.84	53	1	Nonsyn	aca	Gca	100A>G	Thr34Ala		fig|99287.836.peg.2857	STM2697		Phage tail length tape-measure protein GpT	Phage tail protein GpU	Phage P2 GpE family protein	missense_variant	MODERATE
1:PE1	AE006468	2849135	A	G	1698.03	58	0.95	Nonsyn	tat	Cat	82T>C	Tyr28His		fig|99287.836.peg.2858	STM2698		Phage P2 GpE family protein	Phage tail length tape-measure protein GpT	Phage tail protein GpE	missense_variant	MODERATE
1:PE1	AE006468	2849147	G	A	1587.6	54	0.93	Synon	ctg	Ttg	70C>T	Leu24Leu		fig|99287.836.peg.2858	STM2698		Phage P2 GpE family protein	Phage tail length tape-measure protein GpT	Phage tail protein GpE	synonymous_variant	LOW
1:PE1	AE006468	2849432	G	A	2106.73	76	0.99	Synon	ggc	ggT	102C>T	Gly34Gly		fig|99287.836.peg.2859	STM2699		Phage tail protein GpE	Phage P2 GpE family protein	Phage major tail tube protein GpFII	synonymous_variant	LOW
1:PE1	AE006468	2849473	T	C	2517.54	87	0.97	Nonsyn	act	Gct	61A>G	Thr21Ala		fig|99287.836.peg.2859	STM2699		Phage tail protein GpE	Phage P2 GpE family protein	Phage major tail tube protein GpFII	missense_variant	MODERATE
1:PE1	AE006468	2849503	T	C	2514.44	89	0.97	Nonsyn	aaa	Gaa	31A>G	Lys11Glu		fig|99287.836.peg.2859	STM2699		Phage tail protein GpE	Phage P2 GpE family protein	Phage major tail tube protein GpFII	missense_variant	MODERATE
1:PE1	AE006468	2849678	C	T	3211.36	102	1	Synon	gag	gaA	426G>A	Glu142Glu		fig|99287.836.peg.2860	STM2700		Phage major tail tube protein GpFII	Phage tail protein GpE	Phage tail sheath monomer GpFI	synonymous_variant	LOW
1:PE1	AE006468	2849765	C	A	2926.11	93	1	Synon	gtg	gtT	339G>T	Val113Val		fig|99287.836.peg.2860	STM2700		Phage major tail tube protein GpFII	Phage tail protein GpE	Phage tail sheath monomer GpFI	synonymous_variant	LOW
1:PE1	AE006468	2850146	G	A	2386.06	79	0.99	Synon	tac	taT	1140C>T	Tyr380Tyr		fig|99287.836.peg.2861	STM2701		Phage tail sheath monomer GpFI	Phage major tail tube protein GpFII	Phage DNA invertase	synonymous_variant	LOW
1:PE1	AE006468	2850241	T	C	2511.37	86	1	Nonsyn	acc	Gcc	1045A>G	Thr349Ala		fig|99287.836.peg.2861	STM2701		Phage tail sheath monomer GpFI	Phage major tail tube protein GpFII	Phage DNA invertase	missense_variant	MODERATE
1:PE1	AE006468	2850443	G	A	2418.1	77	1	Synon	gcc	gcT	843C>T	Ala281Ala		fig|99287.836.peg.2861	STM2701		Phage tail sheath monomer GpFI	Phage major tail tube protein GpFII	Phage DNA invertase	synonymous_variant	LOW
1:PE1	AE006468	2850503	A	G	2354.77	75	1	Synon	att	atC	783T>C	Ile261Ile		fig|99287.836.peg.2861	STM2701		Phage tail sheath monomer GpFI	Phage major tail tube protein GpFII	Phage DNA invertase	synonymous_variant	LOW
1:PE1	AE006468	2850562	G	A	2491	76	1	Synon	ctg	Ttg	724C>T	Leu242Leu		fig|99287.836.peg.2861	STM2701		Phage tail sheath monomer GpFI	Phage major tail tube protein GpFII	Phage DNA invertase	synonymous_variant	LOW
1:PE1	AE006468	2850602	C	T	2802.17	85	1	Synon	gtg	gtA	684G>A	Val228Val		fig|99287.836.peg.2861	STM2701		Phage tail sheath monomer GpFI	Phage major tail tube protein GpFII	Phage DNA invertase	synonymous_variant	LOW
1:PE1	AE006468	2850941	A	C	2190.72	72	1	Synon	gct	gcG	345T>G	Ala115Ala		fig|99287.836.peg.2861	STM2701		Phage tail sheath monomer GpFI	Phage major tail tube protein GpFII	Phage DNA invertase	synonymous_variant	LOW
1:PE1	AE006468	2851016	T	G	2120.67	72	0.99	Synon	gga	ggC	270A>C	Gly90Gly		fig|99287.836.peg.2861	STM2701		Phage tail sheath monomer GpFI	Phage major tail tube protein GpFII	Phage DNA invertase	synonymous_variant	LOW
1:PE1	AE006468	2851216	C	A	1741.09	56	1	Nonsyn	gtg	Ttg	70G>T	Val24Leu		fig|99287.836.peg.2861	STM2701		Phage tail sheath monomer GpFI	Phage major tail tube protein GpFII	Phage DNA invertase	missense_variant	MODERATE
1:PE1	AE006468	2851311	A	G	2180.73	71	1											Phage tail sheath monomer GpFI	Phage DNA invertase	intergenic_region	MODIFIER
1:PE1	AE006468	2851428	GAAATG	GAATG	1880.48	62	1	Deletion	agcatttcc	agCATTCc	515delT	Ser173fs	yes	fig|99287.836.peg.2862	STM2702		Phage DNA invertase	Phage tail sheath monomer GpFI	Phage tail fiber protein GpH	frameshift_variant	HIGH
1:PE1	AE006468	2851500	T	G	1788.36	124	0.69	Nonsyn	gag	gCg	446A>C	Glu149Ala		fig|99287.836.peg.2862	STM2702		Phage DNA invertase	Phage tail sheath monomer GpFI	Phage tail fiber protein GpH	missense_variant	MODERATE
1:PE1	AE006468	2851511	CGGA	TGGG	4109	147	0.72	Synon	actccg	acCCCA	432_435delTCCGinsCCCA	146		fig|99287.836.peg.2862	STM2702		Phage DNA invertase	Phage tail sheath monomer GpFI	Phage tail fiber protein GpH	synonymous_variant	LOW
1:PE1	AE006468	2851538	GAC	AAT	4198.14	146	1	Nonsyn	gtc	ATT	406_408delGTCinsATT	Val136Ile		fig|99287.836.peg.2862	STM2702		Phage DNA invertase	Phage tail sheath monomer GpFI	Phage tail fiber protein GpH	missense_variant	MODERATE
1:PE1	AE006468	2851547	T	C	4140.29	141	1	Synon	caa	caG	399A>G	Gln133Gln		fig|99287.836.peg.2862	STM2702		Phage DNA invertase	Phage tail sheath monomer GpFI	Phage tail fiber protein GpH	synonymous_variant	LOW
1:PE1	AE006468	2851553	CCTCGCAGCGGCAAGT	TCTTGCCGCTTCCAGC	4167.88	137	0.98	Nonsyn	ggacttgccgctgcgagg	ggGCTGGAAGCGGCAAGA	378_393delACTTGCCGCTGCGAGGinsGCTGGAAGCGGCAAGA	Ala128Glu		fig|99287.836.peg.2862	STM2702		Phage DNA invertase	Phage tail sheath monomer GpFI	Phage tail fiber protein GpH	missense_variant	MODERATE
1:PE1	AE006468	2851598	CCTC	ACGT	6092.78	195	0.98	Synon	gagagg	gaACGT	345_348delGAGGinsACGT	117		fig|99287.836.peg.2862	STM2702		Phage DNA invertase	Phage tail sheath monomer GpFI	Phage tail fiber protein GpH	synonymous_variant	LOW
1:PE1	AE006468	2851627	TATGGAAA	CATGAAAG	5940.06	183	0.99	Nonsyn	tttttccatatc	ttCTTTCATGtc	312_319delTTTCCATAinsCTTTCATG	Ile107Val		fig|99287.836.peg.2862	STM2702		Phage DNA invertase	Phage tail sheath monomer GpFI	Phage tail fiber protein GpH	missense_variant	MODERATE
1:PE1	AE006468	2851651	ATGTGGAA	GTGTACTG	4181.35	130	1	Nonsyn	acttccacatca	acCAGTACACca	288_295delTTCCACATinsCAGTACAC	Ser99Pro		fig|99287.836.peg.2862	STM2702		Phage DNA invertase	Phage tail sheath monomer GpFI	Phage tail fiber protein GpH	missense_variant	MODERATE
1:PE1	AE006468	2851664	TATGCTATCCGTAAGA	GATGGAATCGGTCAGG	3981.61	126	0.97	Synon	agtcttacggatagcata	agCCTGACCGATTCCATC	267_282delTCTTACGGATAGCATAinsCCTGACCGATTCCATC	95		fig|99287.836.peg.2862	STM2702		Phage DNA invertase	Phage tail sheath monomer GpFI	Phage tail fiber protein GpH	synonymous_variant	LOW
1:PE1	AE006468	2851693	T	C	6449.76	200	1	Nonsyn	att	Gtt	253A>G	Ile85Val		fig|99287.836.peg.2862	STM2702		Phage DNA invertase	Phage tail sheath monomer GpFI	Phage tail fiber protein GpH	missense_variant	MODERATE
1:PE1	AE006468	2851717	C	T	7036.35	228	1	Nonsyn	gta	Ata	229G>A	Val77Ile		fig|99287.836.peg.2862	STM2702		Phage DNA invertase	Phage tail sheath monomer GpFI	Phage tail fiber protein GpH	missense_variant	MODERATE
1:PE1	AE006468	2851757	AAG	TAA	7478.65	233	0.99	Synon	ctt	TTA	187_189delCTTinsTTA	64		fig|99287.836.peg.2862	STM2702		Phage DNA invertase	Phage tail sheath monomer GpFI	Phage tail fiber protein GpH	synonymous_variant	LOW
1:PE1	AE006468	2851775	T	C	7593.37	240	1	Synon	aca	acG	171A>G	Thr57Thr		fig|99287.836.peg.2862	STM2702		Phage DNA invertase	Phage tail sheath monomer GpFI	Phage tail fiber protein GpH	synonymous_variant	LOW
1:PE1	AE006468	2851811	TAA	CAG	7664.71	236	0.99	Synon	tta	CTG	133_135delTTAinsCTG	46		fig|99287.836.peg.2862	STM2702		Phage DNA invertase	Phage tail sheath monomer GpFI	Phage tail fiber protein GpH	synonymous_variant	LOW
1:PE1	AE006468	2851826	T	G	7853.32	243	1	Synon	tca	tcC	120A>C	Ser40Ser		fig|99287.836.peg.2862	STM2702		Phage DNA invertase	Phage tail sheath monomer GpFI	Phage tail fiber protein GpH	synonymous_variant	LOW
1:PE1	AE006468	2851832	GGTC	CGTT	7842.75	243	1	Synon	gggacc	ggAACG	111_114delGACCinsAACG	39		fig|99287.836.peg.2862	STM2702		Phage DNA invertase	Phage tail sheath monomer GpFI	Phage tail fiber protein GpH	synonymous_variant	LOW
1:PE1	AE006468	2851880	C	T	7717.86	235	1	Synon	ctg	ctA	66G>A	Leu22Leu		fig|99287.836.peg.2862	STM2702		Phage DNA invertase	Phage tail sheath monomer GpFI	Phage tail fiber protein GpH	synonymous_variant	LOW
1:PE1	AE006468	2851901	AGTA	GGTG	6771.83	213	0.98	Synon	aatact	aaCACC	42_45delTACTinsCACC	16		fig|99287.836.peg.2862	STM2702		Phage DNA invertase	Phage tail sheath monomer GpFI	Phage tail fiber protein GpH	synonymous_variant	LOW
1:PE1	AE006468	2851928	T	C	6827.83	217	0.99	Nonsyn	gta	gCa	18A>G	Val6Val		fig|99287.836.peg.2863	STM2703		Phage tail fiber protein GpH	Phage tail sheath monomer GpFI	Phage tail fiber assembly protein GpG	missense_variant	MODERATE
1:PE1	AE006468	2851948	C	T	6139.93	195	1	Nonsyn	cag	Tag	34C>T	Gln12*		fig|99287.836.peg.2863	STM2703		Phage tail fiber protein GpH	Phage DNA invertase	Phage tail fiber assembly protein GpG	stop_gained	HIGH
1:PE1	AE006468	2851953	C	A	5726.96	190	0.98	Synon	gcc	gcA	39C>A	Ala13Ala		fig|99287.836.peg.2863	STM2703		Phage tail fiber protein GpH	Phage DNA invertase	Phage tail fiber assembly protein GpG	synonymous_variant	LOW
1:PE1	AE006468	2851967	CTG	CG	4771.07	162	0.99	Deletion	gctggg	gCGgg	54delT	Ile20fs	yes	fig|99287.836.peg.2863	STM2703		Phage tail fiber protein GpH	Phage DNA invertase	Phage tail fiber assembly protein GpG	frameshift_variant	HIGH
1:PE1	AE006468	2852006	T	G	4309.22	146	1	Nonsyn	ata	aGa	92T>G	Ile31Arg		fig|99287.836.peg.2863	STM2703		Phage tail fiber protein GpH	Phage DNA invertase	Phage tail fiber assembly protein GpG	missense_variant	MODERATE
1:PE1	AE006468	2852011	CTC	GTT	4015.04	143	1	Nonsyn	ctc	GTT	97_99delCTCinsGTT	Leu33Val		fig|99287.836.peg.2863	STM2703		Phage tail fiber protein GpH	Phage DNA invertase	Phage tail fiber assembly protein GpG	missense_variant	MODERATE
1:PE1	AE006468	2852022	C	A	3816.68	132	0.99	Synon	ggc	ggA	108C>A	Gly36Gly		fig|99287.836.peg.2863	STM2703		Phage tail fiber protein GpH	Phage DNA invertase	Phage tail fiber assembly protein GpG	synonymous_variant	LOW
1:PE1	AE006468	2852748	A	C	231.061	9	1	Nonsyn	gaa	gaC	834A>C	Glu278Asp		fig|99287.836.peg.2863	STM2703		Phage tail fiber protein GpH	Phage DNA invertase	Phage tail fiber assembly protein GpG	missense_variant	MODERATE
1:PE1	AE006468	2852757	G	A	272.085	11	1	Synon	ggg	ggA	843G>A	Gly281Gly		fig|99287.836.peg.2863	STM2703		Phage tail fiber protein GpH	Phage DNA invertase	Phage tail fiber assembly protein GpG	synonymous_variant	LOW
1:PE1	AE006468	2852769	A	G	391.351	14	1	Synon	caa	caG	855A>G	Gln285Gln		fig|99287.836.peg.2863	STM2703		Phage tail fiber protein GpH	Phage DNA invertase	Phage tail fiber assembly protein GpG	synonymous_variant	LOW
1:PE1	AE006468	2852775	G	A	372.611	13	0.93	Synon	ggg	ggA	861G>A	Gly287Gly		fig|99287.836.peg.2863	STM2703		Phage tail fiber protein GpH	Phage DNA invertase	Phage tail fiber assembly protein GpG	synonymous_variant	LOW
1:PE1	AE006468	2852786	G	A	536.856	17	1	Nonsyn	agc	aAc	872G>A	Ser291Asn		fig|99287.836.peg.2863	STM2703		Phage tail fiber protein GpH	Phage DNA invertase	Phage tail fiber assembly protein GpG	missense_variant	MODERATE
1:PE1	AE006468	2852982	GATC	AATT	646.6	22	1	Synon	gcgatc	gcAATT	1068_1071delGATCinsAATT	358		fig|99287.836.peg.2863	STM2703		Phage tail fiber protein GpH	Phage DNA invertase	Phage tail fiber assembly protein GpG	synonymous_variant	LOW
1:PE1	AE006468	2852995	T	A	835.357	27	0.96											Phage tail fiber protein GpH	Phage tail fiber assembly protein GpG	intergenic_region	MODIFIER
1:PE1	AE006468	2853030	G	A	1042.01	33	1	Synon	gag	gaA	30G>A	Glu10Glu		fig|99287.836.peg.2864	STM2704		Phage tail fiber assembly protein GpG	Phage tail fiber protein GpH	Phage tail fiber assembly protein GpG	synonymous_variant	LOW
1:PE1	AE006468	2853044	ACAAG	GGCAA	418.133	14	1	Nonsyn	tacaag	tGGCAA	44_48delACAAGinsGGCAA	TyrLys15TrpGln		fig|99287.836.peg.2864	STM2704		Phage tail fiber assembly protein GpG	Phage tail fiber protein GpH	Phage tail fiber assembly protein GpG	missense_variant	MODERATE
1:PE1	AE006468	2853063	GGGCGATTTCCCGACTGATC	CGATAATTACCCTGACGATT	431.416	14	1	Nonsyn	tcgggcgatttcccgactgatcta	tcCGATAATTACCCTGACGATTta	63_82delGGGCGATTTCCCGACTGATCinsCGATAATTACCCTGACGATT	GlyAspPheProThr22AspAsnTyrProAsp		fig|99287.836.peg.2864	STM2704		Phage tail fiber assembly protein GpG	Phage tail fiber protein GpH	Phage tail fiber assembly protein GpG	missense_variant	MODERATE
1:PE1	AE006468	2853090	T	C	461.02	14	1	Synon	cct	ccC	90T>C	Pro30Pro		fig|99287.836.peg.2864	STM2704		Phage tail fiber assembly protein GpG	Phage tail fiber protein GpH	Phage tail fiber assembly protein GpG	synonymous_variant	LOW
1:PE1	AE006468	2853096	T	A	468.251	14	1	Synon	act	acA	96T>A	Thr32Thr		fig|99287.836.peg.2864	STM2704		Phage tail fiber assembly protein GpG	Phage tail fiber protein GpH	Phage tail fiber assembly protein GpG	synonymous_variant	LOW
1:PE1	AE006468	2853102	AC	GT	458.935	14	1	Nonsyn	gaacat	gaGTat	102_103delACinsGT	His35Tyr		fig|99287.836.peg.2864	STM2704		Phage tail fiber assembly protein GpG	Phage tail fiber protein GpH	Phage tail fiber assembly protein GpG	missense_variant	MODERATE
1:PE1	AE006468	2853108	CCATGGACTT	TCGCGAGCTG	430.242	14	1	Nonsyn	taccatggactt	taTCGCGAGCTG	108_117delCCATGGACTTinsTCGCGAGCTG	HisGly37ArgGlu		fig|99287.836.peg.2864	STM2704		Phage tail fiber assembly protein GpG	Phage tail fiber protein GpH	Phage tail fiber assembly protein GpG	missense_variant	MODERATE
1:PE1	AE006468	2853126	T	C	1459.93	48	1	Synon	ggt	ggC	126T>C	Gly42Gly		fig|99287.836.peg.2864	STM2704		Phage tail fiber assembly protein GpG	Phage tail fiber protein GpH	Phage tail fiber assembly protein GpG	synonymous_variant	LOW
1:PE1	AE006468	2853147	T	C	1823.53	56	1	Synon	att	atC	147T>C	Ile49Ile		fig|99287.836.peg.2864	STM2704		Phage tail fiber assembly protein GpG	Phage tail fiber protein GpH	Phage tail fiber assembly protein GpG	synonymous_variant	LOW
1:PE1	AE006468	2853204	A	G	1967.18	61	1	Synon	gaa	gaG	204A>G	Glu68Glu		fig|99287.836.peg.2864	STM2704		Phage tail fiber assembly protein GpG	Phage tail fiber protein GpH	Phage tail fiber assembly protein GpG	synonymous_variant	LOW
1:PE1	AE006468	2853223	T	G	2128.98	65	1	Nonsyn	tcc	Gcc	223T>G	Ser75Ala		fig|99287.836.peg.2864	STM2704		Phage tail fiber assembly protein GpG	Phage tail fiber protein GpH	Phage tail fiber assembly protein GpG	missense_variant	MODERATE
1:PE1	AE006468	2853261	C	T	1972.36	59	1	Synon	gtc	gtT	261C>T	Val87Val		fig|99287.836.peg.2864	STM2704		Phage tail fiber assembly protein GpG	Phage tail fiber protein GpH	Phage tail fiber assembly protein GpG	synonymous_variant	LOW
1:PE1	AE006468	2853279	A	G	1720.9	53	1	Synon	cga	cgG	279A>G	Arg93Arg		fig|99287.836.peg.2864	STM2704		Phage tail fiber assembly protein GpG	Phage tail fiber protein GpH	Phage tail fiber assembly protein GpG	synonymous_variant	LOW
1:PE1	AE006468	2853289	TTA	CTG	1586.87	49	1	Synon	tta	CTG	289_291delTTAinsCTG	98		fig|99287.836.peg.2864	STM2704		Phage tail fiber assembly protein GpG	Phage tail fiber protein GpH	Phage tail fiber assembly protein GpG	synonymous_variant	LOW
1:PE1	AE006468	2853297	GGCT	TGCC	1544.56	50	1	Nonsyn	atggct	atTGCC	297_300delGGCTinsTGCC	Met99Ile		fig|99287.836.peg.2864	STM2704		Phage tail fiber assembly protein GpG	Phage tail fiber protein GpH	Phage tail fiber assembly protein GpG	missense_variant	MODERATE
1:PE1	AE006468	2853309	GGAAATCAAG	AGAGATTAAA	1603.29	54	1	Synon	gaggaaatcaag	gaAGAGATTAAA	309_318delGGAAATCAAGinsAGAGATTAAA	107		fig|99287.836.peg.2864	STM2704		Phage tail fiber assembly protein GpG	Phage tail fiber protein GpH	Phage tail fiber assembly protein GpG	synonymous_variant	LOW
1:PE1	AE006468	2853327	G	A	1612.87	56	1	Synon	gag	gaA	327G>A	Glu109Glu		fig|99287.836.peg.2864	STM2704		Phage tail fiber assembly protein GpG	Phage tail fiber protein GpH	Phage tail fiber assembly protein GpG	synonymous_variant	LOW
1:PE1	AE006468	2853339	CTAC	TTAT	1433.68	50	1	Synon	ctctac	ctTTAT	339_342delCTACinsTTAT	115		fig|99287.836.peg.2864	STM2704		Phage tail fiber assembly protein GpG	Phage tail fiber protein GpH	Phage tail fiber assembly protein GpG	synonymous_variant	LOW
1:PE1	AE006468	2853349	C	A	1313.61	46	1	Nonsyn	ctg	Atg	349C>A	Leu117Met		fig|99287.836.peg.2864	STM2704		Phage tail fiber assembly protein GpG	Phage tail fiber protein GpH	Phage tail fiber assembly protein GpG	missense_variant	MODERATE
1:PE1	AE006468	2853369	CTCA	AGCT	729.861	28	1	Nonsyn	acctca	acAGCT	369_372delCTCAinsAGCT	Ser124Ala		fig|99287.836.peg.2864	STM2704		Phage tail fiber assembly protein GpG	Phage tail fiber protein GpH	Phage tail fiber assembly protein GpG	missense_variant	MODERATE
1:PE1	AE006468	2853378	T	A	641.002	28	0.85	Synon	cct	ccA	378T>A	Pro126Pro		fig|99287.836.peg.2864	STM2704		Phage tail fiber assembly protein GpG	Phage tail fiber protein GpH	Phage tail fiber assembly protein GpG	synonymous_variant	LOW
1:PE1	AE006468	2853390	T	G	194.427	9	1	Nonsyn	gat	gaG	390T>G	Asp130Glu		fig|99287.836.peg.2864	STM2704		Phage tail fiber assembly protein GpG	Phage tail fiber protein GpH	Phage tail fiber assembly protein GpG	missense_variant	MODERATE
1:PE1	AE006468	2853398	TCAGCCA	CCAGTCT	112.014	6	1	Nonsyn	gtcagccag	gCCAGTCTg	398_404delTCAGCCAinsCCAGTCT	ValSerGln133AlaSerLeu		fig|99287.836.peg.2864	STM2704		Phage tail fiber assembly protein GpG	Phage tail fiber protein GpH	Phage tail fiber assembly protein GpG	missense_variant	MODERATE
1:PE1	AE006468	2853409	T	C	249.2	11	1											Phage tail fiber assembly protein GpG	Phage tail fiber assembly protein GpG	intergenic_region	MODIFIER
1:PE1	AE006468	2853415	T	C	323.715	14	1	Synon	caa	caG	615A>G	Gln205Gln		fig|99287.836.peg.2865	STM2705		Phage tail fiber assembly protein GpG	Phage tail fiber assembly protein GpG	Phage tail fiber protein GpH	synonymous_variant	LOW
1:PE1	AE006468	2853442	G	T	1028.35	38	1	Synon	acc	acA	588C>A	Thr196Thr		fig|99287.836.peg.2865	STM2705		Phage tail fiber assembly protein GpG	Phage tail fiber assembly protein GpG	Phage tail fiber protein GpH	synonymous_variant	LOW
1:PE1	AE006468	2853467	T	C	1267.98	48	1	Nonsyn	gac	gGc	563A>G	Asp188Gly		fig|99287.836.peg.2865	STM2705		Phage tail fiber assembly protein GpG	Phage tail fiber assembly protein GpG	Phage tail fiber protein GpH	missense_variant	MODERATE
1:PE1	AE006468	2853475	GTCA	ATCC	1475.22	52	1	Synon	cttgac	ctGGAT	552_555delTGACinsGGAT	186		fig|99287.836.peg.2865	STM2705		Phage tail fiber assembly protein GpG	Phage tail fiber assembly protein GpG	Phage tail fiber protein GpH	synonymous_variant	LOW
1:PE1	AE006468	2853483	A	T	1570.3	54	1	Nonsyn	tcg	Acg	547T>A	Ser183Thr		fig|99287.836.peg.2865	STM2705		Phage tail fiber assembly protein GpG	Phage tail fiber assembly protein GpG	Phage tail fiber protein GpH	missense_variant	MODERATE
1:PE1	AE006468	2853502	G	A	2211.93	76	1	Synon	aac	aaT	528C>T	Asn176Asn		fig|99287.836.peg.2865	STM2705		Phage tail fiber assembly protein GpG	Phage tail fiber assembly protein GpG	Phage tail fiber protein GpH	synonymous_variant	LOW
1:PE1	AE006468	2853513	AAATCAAAGC	GAATTAAGGT	2142.72	74	0.96	Nonsyn	gctttgattttg	ACCTTAATTCtg	508_517delGCTTTGATTTinsACCTTAATTC	Ala170Thr		fig|99287.836.peg.2865	STM2705		Phage tail fiber assembly protein GpG	Phage tail fiber assembly protein GpG	Phage tail fiber protein GpH	missense_variant	MODERATE
1:PE1	AE006468	2853547	T	C	3010.45	99	0.99	Synon	gga	ggG	483A>G	Gly161Gly		fig|99287.836.peg.2865	STM2705		Phage tail fiber assembly protein GpG	Phage tail fiber assembly protein GpG	Phage tail fiber protein GpH	synonymous_variant	LOW
1:PE1	AE006468	2853552	A	G	2903.14	97	1	Synon	ttg	Ctg	478T>C	Leu160Leu		fig|99287.836.peg.2865	STM2705		Phage tail fiber assembly protein GpG	Phage tail fiber assembly protein GpG	Phage tail fiber protein GpH	synonymous_variant	LOW
1:PE1	AE006468	2853586	A	G	3923.31	124	1	Synon	gat	gaC	444T>C	Asp148Asp		fig|99287.836.peg.2865	STM2705		Phage tail fiber assembly protein GpG	Phage tail fiber assembly protein GpG	Phage tail fiber protein GpH	synonymous_variant	LOW
1:PE1	AE006468	2853610	T	C	3693.86	120	1	Synon	cga	cgG	420A>G	Arg140Arg		fig|99287.836.peg.2865	STM2705		Phage tail fiber assembly protein GpG	Phage tail fiber assembly protein GpG	Phage tail fiber protein GpH	synonymous_variant	LOW
1:PE1	AE006468	2853640	C	A	2966.23	102	1	Synon	gtg	gtT	390G>T	Val130Val		fig|99287.836.peg.2865	STM2705		Phage tail fiber assembly protein GpG	Phage tail fiber assembly protein GpG	Phage tail fiber protein GpH	synonymous_variant	LOW
1:PE1	AE006468	2853646	A	T	2631	94	0.99	Synon	gtt	gtA	384T>A	Val128Val		fig|99287.836.peg.2865	STM2705		Phage tail fiber assembly protein GpG	Phage tail fiber assembly protein GpG	Phage tail fiber protein GpH	synonymous_variant	LOW
1:PE1	AE006468	2853694	A	G	890.11	35	1	Synon	tgt	tgC	336T>C	Cys112Cys		fig|99287.836.peg.2865	STM2705		Phage tail fiber assembly protein GpG	Phage tail fiber assembly protein GpG	Phage tail fiber protein GpH	synonymous_variant	LOW
1:PE1	AE006468	2853706	A	G	917.202	35	0.95	Synon	tgt	tgC	324T>C	Cys108Cys		fig|99287.836.peg.2865	STM2705		Phage tail fiber assembly protein GpG	Phage tail fiber assembly protein GpG	Phage tail fiber protein GpH	synonymous_variant	LOW
1:PE1	AE006468	2853765	C	A	1263.77	42	1	Nonsyn	gct	Tct	265G>T	Ala89Ser		fig|99287.836.peg.2865	STM2705		Phage tail fiber assembly protein GpG	Phage tail fiber assembly protein GpG	Phage tail fiber protein GpH	missense_variant	MODERATE
1:PE1	AE006468	2853778	A	T	1072.73	36	0.97	Synon	cgt	cgA	252T>A	Arg84Arg		fig|99287.836.peg.2865	STM2705		Phage tail fiber assembly protein GpG	Phage tail fiber assembly protein GpG	Phage tail fiber protein GpH	synonymous_variant	LOW
1:PE1	AE006468	2853793	ATG	CTT	1314.33	42	1	Nonsyn	cat	AAG	235_237delCATinsAAG	His79Lys		fig|99287.836.peg.2865	STM2705		Phage tail fiber assembly protein GpG	Phage tail fiber assembly protein GpG	Phage tail fiber protein GpH	missense_variant	MODERATE
1:PE1	AE006468	2853820	TTCAGGA	CTCATGG	1315.97	43	1	Nonsyn	gatcctgaa	gaCCATGAG	204_210delTCCTGAAinsCCATGAG	Pro69His		fig|99287.836.peg.2865	STM2705		Phage tail fiber assembly protein GpG	Phage tail fiber assembly protein GpG	Phage tail fiber protein GpH	missense_variant	MODERATE
1:PE1	AE006468	2853835	A	T	1393.54	43	1	Synon	att	atA	195T>A	Ile65Ile		fig|99287.836.peg.2865	STM2705		Phage tail fiber assembly protein GpG	Phage tail fiber assembly protein GpG	Phage tail fiber protein GpH	synonymous_variant	LOW
1:PE1	AE006468	2853871	T	C	1516.83	47	1	Synon	gaa	gaG	159A>G	Glu53Glu		fig|99287.836.peg.2865	STM2705		Phage tail fiber assembly protein GpG	Phage tail fiber assembly protein GpG	Phage tail fiber protein GpH	synonymous_variant	LOW
1:PE1	AE006468	2853886	CCCGTCT	TCCATCG	1364.29	44	0.98	Nonsyn	gaagacggg	gaCGATGGA	138_144delAGACGGGinsCGATGGA	Glu46Asp		fig|99287.836.peg.2865	STM2705		Phage tail fiber assembly protein GpG	Phage tail fiber assembly protein GpG	Phage tail fiber protein GpH	missense_variant	MODERATE
1:PE1	AE006468	2853898	T	C	1429.62	46	1	Synon	gaa	gaG	132A>G	Glu44Glu		fig|99287.836.peg.2865	STM2705		Phage tail fiber assembly protein GpG	Phage tail fiber assembly protein GpG	Phage tail fiber protein GpH	synonymous_variant	LOW
1:PE1	AE006468	2853904	G	A	1536.24	46	1	Synon	ttc	ttT	126C>T	Phe42Phe		fig|99287.836.peg.2865	STM2705		Phage tail fiber assembly protein GpG	Phage tail fiber assembly protein GpG	Phage tail fiber protein GpH	synonymous_variant	LOW
1:PE1	AE006468	2853928	G	A	1458.71	46	1	Synon	gcc	gcT	102C>T	Ala34Ala		fig|99287.836.peg.2865	STM2705		Phage tail fiber assembly protein GpG	Phage tail fiber assembly protein GpG	Phage tail fiber protein GpH	synonymous_variant	LOW
1:PE1	AE006468	2853941	C	T	1439.48	44	1	Nonsyn	ggt	gAt	89G>A	Gly30Asp		fig|99287.836.peg.2865	STM2705		Phage tail fiber assembly protein GpG	Phage tail fiber assembly protein GpG	Phage tail fiber protein GpH	missense_variant	MODERATE
1:PE1	AE006468	2853947	C	T	1483.13	47	0.98	Nonsyn	agc	aAc	83G>A	Ser28Asn		fig|99287.836.peg.2865	STM2705		Phage tail fiber assembly protein GpG	Phage tail fiber assembly protein GpG	Phage tail fiber protein GpH	missense_variant	MODERATE
1:PE1	AE006468	2853955	GT	CG	1237.65	42	0.98	Nonsyn	gac	gCG	74_75delACinsCG	Asp25Ala		fig|99287.836.peg.2865	STM2705		Phage tail fiber assembly protein GpG	Phage tail fiber assembly protein GpG	Phage tail fiber protein GpH	missense_variant	MODERATE
1:PE1	AE006468	2854003	G	A	1231.84	42	0.98	Nonsyn	gca	gTa	27C>T	Gly9Gly		fig|99287.836.peg.2866	STM2706		Phage tail fiber protein GpH	Phage tail fiber assembly protein GpG	Phage tail formation protein GpI	missense_variant	MODERATE
1:PE1	AE006468	2854033	T	C	1291.92	42	1	Nonsyn	aat	aGt	1541A>G	Asn514Ser		fig|99287.836.peg.2866	STM2706		Phage tail fiber protein GpH	Phage tail fiber assembly protein GpG	Phage tail formation protein GpI	missense_variant	MODERATE
1:PE1	AE006468	2854086	TTGTGC	CTGATA	1521.52	47	1	Nonsyn	gcacaa	TATCAG	1483_1488delGCACAAinsTATCAG	Ala495Tyr		fig|99287.836.peg.2866	STM2706		Phage tail fiber protein GpH	Phage tail fiber assembly protein GpG	Phage tail formation protein GpI	missense_variant	MODERATE
1:PE1	AE006468	2854192	GC	AA	1735.23	54	1	Nonsyn	gca	TTa	1381_1382delGCinsTT	Ala461Leu		fig|99287.836.peg.2866	STM2706		Phage tail fiber protein GpH	Phage tail fiber assembly protein GpG	Phage tail formation protein GpI	missense_variant	MODERATE
1:PE1	AE006468	2854199	A	G	1534.7	53	0.98	Nonsyn	ttc	Ctc	1375T>C	Phe459Leu		fig|99287.836.peg.2866	STM2706		Phage tail fiber protein GpH	Phage tail fiber assembly protein GpG	Phage tail formation protein GpI	missense_variant	MODERATE
1:PE1	AE006468	2854215	CAGACTCAG	GGTACTTAA	973.431	33	0.89	Nonsyn	ctgagtctg	TTAAGTACC	1351_1359delCTGAGTCTGinsTTAAGTACC	Leu453Thr		fig|99287.836.peg.2866	STM2706		Phage tail fiber protein GpH	Phage tail fiber assembly protein GpG	Phage tail formation protein GpI	missense_variant	MODERATE
1:PE1	AE006468	2854229	TATTC	CATCT	904.036	31	0.84	Nonsyn	gggaatagc	ggAGATGgc	1341_1345delGAATAinsAGATG	AsnSer448AspGly		fig|99287.836.peg.2866	STM2706		Phage tail fiber protein GpH	Phage tail fiber assembly protein GpG	Phage tail formation protein GpI	missense_variant	MODERATE
1:PE1	AE006468	2854239	GACA	TAGC	967.104	35	0.95	Nonsyn	tctgtc	tcGCTA	1332_1335delTGTCinsGCTA	Val445Leu		fig|99287.836.peg.2866	STM2706		Phage tail fiber protein GpH	Phage tail fiber assembly protein GpG	Phage tail formation protein GpI	missense_variant	MODERATE
1:PE1	AE006468	2854275	GG	AG	1199.54	45	0.83	Synon	gcc	gCT	1299C>T	Ala433Ala		fig|99287.836.peg.2866	STM2706		Phage tail fiber protein GpH	Phage tail fiber assembly protein GpG	Phage tail formation protein GpI	synonymous_variant	LOW
1:PE1	AE006468	2854311	G	T	1304.16	52	0.83	Synon	ggc	ggA	1263C>A	Gly421Gly		fig|99287.836.peg.2866	STM2706		Phage tail fiber protein GpH	Phage tail fiber assembly protein GpG	Phage tail formation protein GpI	synonymous_variant	LOW
1:PE1	AE006468	2854338	A	G	1377.79	44	1	Synon	gat	gaC	1236T>C	Asp412Asp		fig|99287.836.peg.2866	STM2706		Phage tail fiber protein GpH	Phage tail fiber assembly protein GpG	Phage tail formation protein GpI	synonymous_variant	LOW
1:PE1	AE006468	2854374	G	A	2101.97	99	0.73	Synon	gac	gaT	1200C>T	Asp400Asp		fig|99287.836.peg.2866	STM2706		Phage tail fiber protein GpH	Phage tail fiber assembly protein GpG	Phage tail formation protein GpI	synonymous_variant	LOW
1:PE1	AE006468	2854392	CACTGTA	AACTGTT	1341.11	42	0.42	Synon	cctacagtg	ccAACAGTT	1176_1182delTACAGTGinsAACAGTT	395		fig|99287.836.peg.2866	STM2706		Phage tail fiber protein GpH	Phage tail fiber assembly protein GpG	Phage tail formation protein GpI	synonymous_variant	LOW
1:PE1	AE006468	2854455	A	G	609.807	47	0.6	Synon	agt	agC	1119T>C	Ser373Ser		fig|99287.836.peg.2866	STM2706		Phage tail fiber protein GpH	Phage tail fiber assembly protein GpG	Phage tail formation protein GpI	synonymous_variant	LOW
1:PE1	AE006468	2854477	TCT	GCG	1130.35	41	0.98	Nonsyn	aaagaa	aaCGCa	1095_1097delAGAinsCGC	LysGlu365AsnAla		fig|99287.836.peg.2866	STM2706		Phage tail fiber protein GpH	Phage tail fiber assembly protein GpG	Phage tail formation protein GpI	missense_variant	MODERATE
1:PE1	AE006468	2854737	G	T	965.887	34	1	Synon	ggc	ggA	837C>A	Gly279Gly		fig|99287.836.peg.2866	STM2706		Phage tail fiber protein GpH	Phage tail fiber assembly protein GpG	Phage tail formation protein GpI	synonymous_variant	LOW
1:PE1	AE006468	2854745	C	A	1164.61	39	1	Nonsyn	ggt	Tgt	829G>T	Gly277Cys		fig|99287.836.peg.2866	STM2706		Phage tail fiber protein GpH	Phage tail fiber assembly protein GpG	Phage tail formation protein GpI	missense_variant	MODERATE
1:PE1	AE006468	2854750	TATGT	TATGC	1246.42	43	0.91	Nonsyn	acatac	GCATAc	820A>G	Thr274Ala		fig|99287.836.peg.2866	STM2706		Phage tail fiber protein GpH	Phage tail fiber assembly protein GpG	Phage tail formation protein GpI	missense_variant	MODERATE
1:PE1	AE006468	2854769	T	C	1497.56	54	0.98	Nonsyn	atc	Gtc	805A>G	Ile269Val		fig|99287.836.peg.2866	STM2706		Phage tail fiber protein GpH	Phage tail fiber assembly protein GpG	Phage tail formation protein GpI	missense_variant	MODERATE
1:PE1	AE006468	2854794	T	C	1691.66	59	1	Synon	aca	acG	780A>G	Thr260Thr		fig|99287.836.peg.2866	STM2706		Phage tail fiber protein GpH	Phage tail fiber assembly protein GpG	Phage tail formation protein GpI	synonymous_variant	LOW
1:PE1	AE006468	2854809	T	C	1792.46	60	1	Synon	caa	caG	765A>G	Gln255Gln		fig|99287.836.peg.2866	STM2706		Phage tail fiber protein GpH	Phage tail fiber assembly protein GpG	Phage tail formation protein GpI	synonymous_variant	LOW
1:PE1	AE006468	2854819	GCC	CCA	1838.84	58	1	Nonsyn	ctggct	ctTGGt	753_755delGGCinsTGG	Ala252Gly		fig|99287.836.peg.2866	STM2706		Phage tail fiber protein GpH	Phage tail fiber assembly protein GpG	Phage tail formation protein GpI	missense_variant	MODERATE
1:PE1	AE006468	2854832	T	A	1738.18	57	1	Nonsyn	ata	Tta	742A>T	Ile248Leu		fig|99287.836.peg.2866	STM2706		Phage tail fiber protein GpH	Phage tail fiber assembly protein GpG	Phage tail formation protein GpI	missense_variant	MODERATE
1:PE1	AE006468	2854839	C	T	1638.1	54	0.98	Synon	acg	acA	735G>A	Thr245Thr		fig|99287.836.peg.2866	STM2706		Phage tail fiber protein GpH	Phage tail fiber assembly protein GpG	Phage tail formation protein GpI	synonymous_variant	LOW
1:PE1	AE006468	2854848	G	A	1576.06	54	0.98	Synon	aac	aaT	726C>T	Asn242Asn		fig|99287.836.peg.2866	STM2706		Phage tail fiber protein GpH	Phage tail fiber assembly protein GpG	Phage tail formation protein GpI	synonymous_variant	LOW
1:PE1	AE006468	2855181	A	G	2433.3	78	1	Synon	agt	agC	393T>C	Ser131Ser		fig|99287.836.peg.2866	STM2706		Phage tail fiber protein GpH	Phage tail fiber assembly protein GpG	Phage tail formation protein GpI	synonymous_variant	LOW
1:PE1	AE006468	2855268	G	A	2685.43	86	1	Synon	gcc	gcT	306C>T	Ala102Ala		fig|99287.836.peg.2866	STM2706		Phage tail fiber protein GpH	Phage tail fiber assembly protein GpG	Phage tail formation protein GpI	synonymous_variant	LOW
1:PE1	AE006468	2855277	TGCG	CGCA	2318.84	80	0.98	Synon	ggcgca	ggTGCG	294_297delCGCAinsTGCG	100		fig|99287.836.peg.2866	STM2706		Phage tail fiber protein GpH	Phage tail fiber assembly protein GpG	Phage tail formation protein GpI	synonymous_variant	LOW
1:PE1	AE006468	2855301	GACC	AACT	2476.43	80	0.98	Synon	gaggtc	gaAGTT	270_273delGGTCinsAGTT	92		fig|99287.836.peg.2866	STM2706		Phage tail fiber protein GpH	Phage tail fiber assembly protein GpG	Phage tail formation protein GpI	synonymous_variant	LOW
1:PE1	AE006468	2855319	TCCC	CCCG	2508.16	84	0.97	Synon	ggggga	ggCGGG	252_255delGGGAinsCGGG	86		fig|99287.836.peg.2866	STM2706		Phage tail fiber protein GpH	Phage tail fiber assembly protein GpG	Phage tail formation protein GpI	synonymous_variant	LOW
1:PE1	AE006468	2855340	CACT	TACC	2473.8	80	0.96	Synon	caagtg	caGGTA	231_234delAGTGinsGGTA	79		fig|99287.836.peg.2866	STM2706		Phage tail fiber protein GpH	Phage tail fiber assembly protein GpG	Phage tail formation protein GpI	synonymous_variant	LOW
1:PE1	AE006468	2855365	C	T	2413.84	84	0.98	Nonsyn	agc	aAc	209G>A	Ser70Asn		fig|99287.836.peg.2866	STM2706		Phage tail fiber protein GpH	Phage tail fiber assembly protein GpG	Phage tail formation protein GpI	missense_variant	MODERATE
1:PE1	AE006468	2855387	G	A	2382.13	83	0.97	Synon	ctg	Ttg	187C>T	Leu63Leu		fig|99287.836.peg.2866	STM2706		Phage tail fiber protein GpH	Phage tail fiber assembly protein GpG	Phage tail formation protein GpI	synonymous_variant	LOW
1:PE1	AE006468	2855403	TCGACGCT	GCGGCGCC	1859.63	68	0.94	Nonsyn	aagcgtcga	aGGCGCCGC	164_171delAGCGTCGAinsGGCGCCGC	Lys55Arg		fig|99287.836.peg.2866	STM2706		Phage tail fiber protein GpH	Phage tail fiber assembly protein GpG	Phage tail formation protein GpI	missense_variant	MODERATE
1:PE1	AE006468	2855436	C	T	1758.51	69	0.95	Synon	gcg	gcA	138G>A	Ala46Ala		fig|99287.836.peg.2866	STM2706		Phage tail fiber protein GpH	Phage tail fiber assembly protein GpG	Phage tail formation protein GpI	synonymous_variant	LOW
1:PE1	AE006468	2855466	GTCG	GTCT	1546.69	61	0.77	Synon	ggcgac	ggAGAC	105C>A	Gly35Gly		fig|99287.836.peg.2866	STM2706		Phage tail fiber protein GpH	Phage tail fiber assembly protein GpG	Phage tail formation protein GpI	synonymous_variant	LOW
1:PE1	AE006468	2855501	C	T	2906.04	94	1	Nonsyn	gtc	Atc	73G>A	Val25Ile		fig|99287.836.peg.2866	STM2706		Phage tail fiber protein GpH	Phage tail fiber assembly protein GpG	Phage tail formation protein GpI	missense_variant	MODERATE
1:PE1	AE006468	2855513	C	T	2585.55	86	0.99	Nonsyn	gcc	Acc	61G>A	Ala21Thr		fig|99287.836.peg.2866	STM2706		Phage tail fiber protein GpH	Phage tail fiber assembly protein GpG	Phage tail formation protein GpI	missense_variant	MODERATE
1:PE1	AE006468	2855541	C	G	2544.32	80	1	Nonsyn	gag	gaC	33G>C	Glu11Asp		fig|99287.836.peg.2866	STM2706		Phage tail fiber protein GpH	Phage tail fiber assembly protein GpG	Phage tail formation protein GpI	missense_variant	MODERATE
1:PE1	AE006468	2855576	A	G	2550.48	82	0.99	Synon	aat	aaC	600T>C	Asn200Asn		fig|99287.836.peg.2867	STM2707		Phage tail formation protein GpI	Phage tail fiber protein GpH	Phage baseplate assembly protein GpJ	synonymous_variant	LOW
1:PE1	AE006468	2855620	G	A	2111.96	66	1	Nonsyn	cat	Tat	556C>T	His186Tyr		fig|99287.836.peg.2867	STM2707		Phage tail formation protein GpI	Phage tail fiber protein GpH	Phage baseplate assembly protein GpJ	missense_variant	MODERATE
1:PE1	AE006468	2855663	C	T	1740.04	54	1	Synon	gtg	gtA	513G>A	Val171Val		fig|99287.836.peg.2867	STM2707		Phage tail formation protein GpI	Phage tail fiber protein GpH	Phage baseplate assembly protein GpJ	synonymous_variant	LOW
1:PE1	AE006468	2855678	A	G	1622.88	50	1	Synon	ggt	ggC	498T>C	Gly166Gly		fig|99287.836.peg.2867	STM2707		Phage tail formation protein GpI	Phage tail fiber protein GpH	Phage baseplate assembly protein GpJ	synonymous_variant	LOW
1:PE1	AE006468	2855696	A	G	1425.89	46	1	Synon	ggt	ggC	480T>C	Gly160Gly		fig|99287.836.peg.2867	STM2707		Phage tail formation protein GpI	Phage tail fiber protein GpH	Phage baseplate assembly protein GpJ	synonymous_variant	LOW
1:PE1	AE006468	2855750	G	A	2051.07	65	1	Synon	cgc	cgT	426C>T	Arg142Arg		fig|99287.836.peg.2867	STM2707		Phage tail formation protein GpI	Phage tail fiber protein GpH	Phage baseplate assembly protein GpJ	synonymous_variant	LOW
1:PE1	AE006468	2855861	G	A	2577.08	84	0.99	Synon	ggc	ggT	315C>T	Gly105Gly		fig|99287.836.peg.2867	STM2707		Phage tail formation protein GpI	Phage tail fiber protein GpH	Phage baseplate assembly protein GpJ	synonymous_variant	LOW
1:PE1	AE006468	2855880	T	A	2689.32	86	1	Nonsyn	aat	aTt	296A>T	Asn99Ile		fig|99287.836.peg.2867	STM2707		Phage tail formation protein GpI	Phage tail fiber protein GpH	Phage baseplate assembly protein GpJ	missense_variant	MODERATE
1:PE1	AE006468	2855909	T	A	2725.53	87	0.99	Synon	gta	gtT	267A>T	Val89Val		fig|99287.836.peg.2867	STM2707		Phage tail formation protein GpI	Phage tail fiber protein GpH	Phage baseplate assembly protein GpJ	synonymous_variant	LOW
1:PE1	AE006468	2855915	G	A	2547.17	84	1	Synon	cgc	cgT	261C>T	Arg87Arg		fig|99287.836.peg.2867	STM2707		Phage tail formation protein GpI	Phage tail fiber protein GpH	Phage baseplate assembly protein GpJ	synonymous_variant	LOW
1:PE1	AE006468	2855931	G	A	2060.67	72	1	Nonsyn	acc	aTc	245C>T	Thr82Ile		fig|99287.836.peg.2867	STM2707		Phage tail formation protein GpI	Phage tail fiber protein GpH	Phage baseplate assembly protein GpJ	missense_variant	MODERATE
1:PE1	AE006468	2855936	CCCCTTG	TCCTTTA	2077.56	67	0.96	Synon	cacaagggg	caTAAAGGA	234_240delCAAGGGGinsTAAAGGA	81		fig|99287.836.peg.2867	STM2707		Phage tail formation protein GpI	Phage tail fiber protein GpH	Phage baseplate assembly protein GpJ	synonymous_variant	LOW
1:PE1	AE006468	2855957	A	G	2391.56	76	0.99	Synon	ttt	ttC	219T>C	Phe73Phe		fig|99287.836.peg.2867	STM2707		Phage tail formation protein GpI	Phage tail fiber protein GpH	Phage baseplate assembly protein GpJ	synonymous_variant	LOW
1:PE1	AE006468	2855963	G	A	2492.65	83	0.97	Synon	gac	gaT	213C>T	Asp71Asp		fig|99287.836.peg.2867	STM2707		Phage tail formation protein GpI	Phage tail fiber protein GpH	Phage baseplate assembly protein GpJ	synonymous_variant	LOW
1:PE1	AE006468	2855972	AACG	CACA	2334.58	77	0.97	Synon	cgcgtt	cgTGTG	201_204delCGTTinsTGTG	69		fig|99287.836.peg.2867	STM2707		Phage tail formation protein GpI	Phage tail fiber protein GpH	Phage baseplate assembly protein GpJ	synonymous_variant	LOW
1:PE1	AE006468	2855981	C	T	2639.96	87	0.99	Synon	aag	aaA	195G>A	Lys65Lys		fig|99287.836.peg.2867	STM2707		Phage tail formation protein GpI	Phage tail fiber protein GpH	Phage baseplate assembly protein GpJ	synonymous_variant	LOW
1:PE1	AE006468	2855988	C	T	2427.27	82	1	Nonsyn	agc	aAc	188G>A	Ser63Asn		fig|99287.836.peg.2867	STM2707		Phage tail formation protein GpI	Phage tail fiber protein GpH	Phage baseplate assembly protein GpJ	missense_variant	MODERATE
1:PE1	AE006468	2856002	C	T	2722.66	88	1	Synon	gag	gaA	174G>A	Glu58Glu		fig|99287.836.peg.2867	STM2707		Phage tail formation protein GpI	Phage tail fiber protein GpH	Phage baseplate assembly protein GpJ	synonymous_variant	LOW
1:PE1	AE006468	2856025	A	G	2634.23	88	1	Nonsyn	ttt	Ctt	151T>C	Phe51Leu		fig|99287.836.peg.2867	STM2707		Phage tail formation protein GpI	Phage tail fiber protein GpH	Phage baseplate assembly protein GpJ	missense_variant	MODERATE
1:PE1	AE006468	2856204	G	A	2351.35	79	1	Synon	acc	acT	873C>T	Thr291Thr		fig|99287.836.peg.2868	STM2708		Phage baseplate assembly protein GpJ	Phage tail formation protein GpI	Phage baseplate assembly protein GpW	synonymous_variant	LOW
1:PE1	AE006468	2856222	T	C	1785.05	62	1	Synon	aca	acG	855A>G	Thr285Thr		fig|99287.836.peg.2868	STM2708		Phage baseplate assembly protein GpJ	Phage tail formation protein GpI	Phage baseplate assembly protein GpW	synonymous_variant	LOW
1:PE1	AE006468	2856330	CCG	TCT	2297.45	87	0.94	Synon	cgg	AGA	745_747delCGGinsAGA	250		fig|99287.836.peg.2868	STM2708		Phage baseplate assembly protein GpJ	Phage tail formation protein GpI	Phage baseplate assembly protein GpW	synonymous_variant	LOW
1:PE1	AE006468	2856350	ACC	ACT	2717.09	90	0.9	Nonsyn	aggtac	aAGTac	725G>A	Arg242Lys		fig|99287.836.peg.2868	STM2708		Phage baseplate assembly protein GpJ	Phage tail formation protein GpI	Phage baseplate assembly protein GpW	missense_variant	MODERATE
1:PE1	AE006468	2856360	A	G	2851.62	102	0.99	Synon	agt	agC	717T>C	Ser239Ser		fig|99287.836.peg.2868	STM2708		Phage baseplate assembly protein GpJ	Phage tail formation protein GpI	Phage baseplate assembly protein GpW	synonymous_variant	LOW
1:PE1	AE006468	2856376	A	G	3412.77	109	1	Nonsyn	gtg	gCg	701T>C	Val234Ala		fig|99287.836.peg.2868	STM2708		Phage baseplate assembly protein GpJ	Phage tail formation protein GpI	Phage baseplate assembly protein GpW	missense_variant	MODERATE
1:PE1	AE006468	2856402	T	C	3459.86	111	0.99	Synon	cca	ccG	675A>G	Pro225Pro		fig|99287.836.peg.2868	STM2708		Phage baseplate assembly protein GpJ	Phage tail formation protein GpI	Phage baseplate assembly protein GpW	synonymous_variant	LOW
1:PE1	AE006468	2856525	G	A	2835.27	90	0.99	Synon	gac	gaT	552C>T	Asp184Asp		fig|99287.836.peg.2868	STM2708		Phage baseplate assembly protein GpJ	Phage tail formation protein GpI	Phage baseplate assembly protein GpW	synonymous_variant	LOW
1:PE1	AE006468	2856552	A	C	3142.99	101	1	Synon	cgt	cgG	525T>G	Arg175Arg		fig|99287.836.peg.2868	STM2708		Phage baseplate assembly protein GpJ	Phage tail formation protein GpI	Phage baseplate assembly protein GpW	synonymous_variant	LOW
1:PE1	AE006468	2856561	C	T	3159.95	101	0.99	Synon	gtg	gtA	516G>A	Val172Val		fig|99287.836.peg.2868	STM2708		Phage baseplate assembly protein GpJ	Phage tail formation protein GpI	Phage baseplate assembly protein GpW	synonymous_variant	LOW
1:PE1	AE006468	2856585	G	A	2990.61	101	0.99	Synon	gcc	gcT	492C>T	Ala164Ala		fig|99287.836.peg.2868	STM2708		Phage baseplate assembly protein GpJ	Phage tail formation protein GpI	Phage baseplate assembly protein GpW	synonymous_variant	LOW
1:PE1	AE006468	2856734	T	C	2712.18	91	1	Nonsyn	acc	Gcc	343A>G	Thr115Ala		fig|99287.836.peg.2868	STM2708		Phage baseplate assembly protein GpJ	Phage tail formation protein GpI	Phage baseplate assembly protein GpW	missense_variant	MODERATE
1:PE1	AE006468	2856765	A	C	2182.86	88	0.98	Synon	gtt	gtG	312T>G	Val104Val		fig|99287.836.peg.2868	STM2708		Phage baseplate assembly protein GpJ	Phage tail formation protein GpI	Phage baseplate assembly protein GpW	synonymous_variant	LOW
1:PE1	AE006468	2857041	T	C	2918.64	90	1	Synon	cca	ccG	36A>G	Pro12Pro		fig|99287.836.peg.2868	STM2708		Phage baseplate assembly protein GpJ	Phage tail formation protein GpI	Phage baseplate assembly protein GpW	synonymous_variant	LOW
1:PE1	AE006468	2857133	G	A	2393.67	76	1	Nonsyn	acg	aTg	290C>T	Thr97Met		fig|99287.836.peg.2869	STM2709		Phage baseplate assembly protein GpW	Phage baseplate assembly protein GpJ	Phage baseplate assembly protein GpV	missense_variant	MODERATE
1:PE1	AE006468	2857279	CGCGA	GGCTG	2579.28	81	1	Nonsyn	ttcgcg	tCAGCC	140_144delTCGCGinsCAGCC	Phe47Ser		fig|99287.836.peg.2869	STM2709		Phage baseplate assembly protein GpW	Phage baseplate assembly protein GpJ	Phage baseplate assembly protein GpV	missense_variant	MODERATE
1:PE1	AE006468	2857288	CAGCGAACCG	TAGGGAGCCA	2531.15	80	0.99	Synon	tacggttcgctg	taTGGCTCCCTA	126_135delCGGTTCGCTGinsTGGCTCCCTA	46		fig|99287.836.peg.2869	STM2709		Phage baseplate assembly protein GpW	Phage baseplate assembly protein GpJ	Phage baseplate assembly protein GpV	synonymous_variant	LOW
1:PE1	AE006468	2857306	CCGG	GCGA	2539.85	81	1	Synon	gcccgg	gcTCGC	114_117delCCGGinsTCGC	40		fig|99287.836.peg.2869	STM2709		Phage baseplate assembly protein GpW	Phage baseplate assembly protein GpJ	Phage baseplate assembly protein GpV	synonymous_variant	LOW
1:PE1	AE006468	2857314	TGCGGCTA	GACGACTG	2466.65	80	0.99	Nonsyn	ggtagccgcatt	ggCAGTCGTCtt	102_109delTAGCCGCAinsCAGTCGTC	Ile37Leu		fig|99287.836.peg.2869	STM2709		Phage baseplate assembly protein GpW	Phage baseplate assembly protein GpJ	Phage baseplate assembly protein GpV	missense_variant	MODERATE
1:PE1	AE006468	2857330	T	C	3207.91	106	0.99	Synon	aca	acG	93A>G	Thr31Thr		fig|99287.836.peg.2869	STM2709		Phage baseplate assembly protein GpW	Phage baseplate assembly protein GpJ	Phage baseplate assembly protein GpV	synonymous_variant	LOW
1:PE1	AE006468	2857369	T	G	3391.21	115	1	Synon	aca	acC	54A>C	Thr18Thr		fig|99287.836.peg.2869	STM2709		Phage baseplate assembly protein GpW	Phage baseplate assembly protein GpJ	Phage baseplate assembly protein GpV	synonymous_variant	LOW
1:PE1	AE006468	2857375	C	T	3258.71	106	0.98	Synon	gcg	gcA	48G>A	Ala16Ala		fig|99287.836.peg.2869	STM2709		Phage baseplate assembly protein GpW	Phage baseplate assembly protein GpJ	Phage baseplate assembly protein GpV	synonymous_variant	LOW
1:PE1	AE006468	2857380	GGG	TGA	2796.13	93	0.92	Nonsyn	gccctt	gTCAtt	41_43delCCCinsTCA	AlaLeu14ValIle		fig|99287.836.peg.2869	STM2709		Phage baseplate assembly protein GpW	Phage baseplate assembly protein GpJ	Phage baseplate assembly protein GpV	missense_variant	MODERATE
1:PE1	AE006468	2857398	G	T	3367.07	111	0.99	Synon	cgg	Agg	25C>A	Arg9Arg		fig|99287.836.peg.2869	STM2709		Phage baseplate assembly protein GpW	Phage baseplate assembly protein GpJ	Phage baseplate assembly protein GpV	synonymous_variant	LOW
1:PE1	AE006468	2857416	G	A	3308.89	110	0.96	Synon	ctg	Ttg	7C>T	Leu3Leu		fig|99287.836.peg.2869	STM2709		Phage baseplate assembly protein GpW	Phage baseplate assembly protein GpJ	Phage baseplate assembly protein GpV	synonymous_variant	LOW
1:PE1	AE006468	2857512	G	A	3223.14	113	0.97	Synon	ggc	ggT	486C>T	Gly162Gly		fig|99287.836.peg.2870	STM2710		Phage baseplate assembly protein GpV	Phage baseplate assembly protein GpW	Phage tail completion protein GpS	synonymous_variant	LOW
1:PE1	AE006468	2857521	A	G	3295.16	109	0.99	Synon	gtt	gtC	477T>C	Val159Val		fig|99287.836.peg.2870	STM2710		Phage baseplate assembly protein GpV	Phage baseplate assembly protein GpW	Phage tail completion protein GpS	synonymous_variant	LOW
1:PE1	AE006468	2857527	G	A	3155.43	103	0.95	Synon	ggc	ggT	471C>T	Gly157Gly		fig|99287.836.peg.2870	STM2710		Phage baseplate assembly protein GpV	Phage baseplate assembly protein GpW	Phage tail completion protein GpS	synonymous_variant	LOW
1:PE1	AE006468	2857575	T	C	3185.3	103	1	Synon	gta	gtG	423A>G	Val141Val		fig|99287.836.peg.2870	STM2710		Phage baseplate assembly protein GpV	Phage baseplate assembly protein GpW	Phage tail completion protein GpS	synonymous_variant	LOW
1:PE1	AE006468	2857680	TCCA	GCCC	2193.89	74	0.97	Synon	ggtgga	ggGGGC	315_318delTGGAinsGGGC	107		fig|99287.836.peg.2870	STM2710		Phage baseplate assembly protein GpV	Phage baseplate assembly protein GpW	Phage tail completion protein GpS	synonymous_variant	LOW
1:PE1	AE006468	2857755	A	G	2490.91	83	1	Synon	cct	ccC	243T>C	Pro81Pro		fig|99287.836.peg.2870	STM2710		Phage baseplate assembly protein GpV	Phage baseplate assembly protein GpW	Phage tail completion protein GpS	synonymous_variant	LOW
1:PE1	AE006468	2857760	ACG	GCA	2400.28	78	0.99	Nonsyn	gcgttg	gTGCtg	236_238delCGTinsTGC	Ala79Val		fig|99287.836.peg.2870	STM2710		Phage baseplate assembly protein GpV	Phage baseplate assembly protein GpW	Phage tail completion protein GpS	missense_variant	MODERATE
1:PE1	AE006468	2857770	A	G	2491.02	81	1	Synon	act	acC	228T>C	Thr76Thr		fig|99287.836.peg.2870	STM2710		Phage baseplate assembly protein GpV	Phage baseplate assembly protein GpW	Phage tail completion protein GpS	synonymous_variant	LOW
1:PE1	AE006468	2857797	T	C	2138.94	75	1	Synon	gta	gtG	201A>G	Val67Val		fig|99287.836.peg.2870	STM2710		Phage baseplate assembly protein GpV	Phage baseplate assembly protein GpW	Phage tail completion protein GpS	synonymous_variant	LOW
1:PE1	AE006468	2857878	G	A	1943.01	64	1	Synon	acc	acT	120C>T	Thr40Thr		fig|99287.836.peg.2870	STM2710		Phage baseplate assembly protein GpV	Phage baseplate assembly protein GpW	Phage tail completion protein GpS	synonymous_variant	LOW
1:PE1	AE006468	2857888	TC	GA	1587.18	53	0.95	Nonsyn	gag	TCg	109_110delGAinsTC	Glu37Ser		fig|99287.836.peg.2870	STM2710		Phage baseplate assembly protein GpV	Phage baseplate assembly protein GpW	Phage tail completion protein GpS	missense_variant	MODERATE
1:PE1	AE006468	2857897	C	T	1746.96	58	1	Nonsyn	aga	aAa	101G>A	Arg34Lys		fig|99287.836.peg.2870	STM2710		Phage baseplate assembly protein GpV	Phage baseplate assembly protein GpW	Phage tail completion protein GpS	missense_variant	MODERATE
1:PE1	AE006468	2857972	ATA	ATG	1595.66	54	0.98	Synon	attatg	atCATg	24T>C	Ile8Ile		fig|99287.836.peg.2870	STM2710		Phage baseplate assembly protein GpV	Phage baseplate assembly protein GpW	Phage tail completion protein GpS	synonymous_variant	LOW
1:PE1	AE006468	2858027	T	G	1737.31	57	1											Phage baseplate assembly protein GpV	Phage tail completion protein GpS	intergenic_region	MODIFIER
1:PE1	AE006468	2858090	G	A	1471.12	47	1	Synon	acc	acT	423C>T	Thr141Thr		fig|99287.836.peg.2871	STM2711		Phage tail completion protein GpS	Phage baseplate assembly protein GpV	Phage tail completion protein GpR	synonymous_variant	LOW
1:PE1	AE006468	2858096	G	A	1453.28	49	1	Synon	cgc	cgT	417C>T	Arg139Arg		fig|99287.836.peg.2871	STM2711		Phage tail completion protein GpS	Phage baseplate assembly protein GpV	Phage tail completion protein GpR	synonymous_variant	LOW
1:PE1	AE006468	2858104	C	T	1527.61	49	1	Nonsyn	gtc	Atc	409G>A	Val137Ile		fig|99287.836.peg.2871	STM2711		Phage tail completion protein GpS	Phage baseplate assembly protein GpV	Phage tail completion protein GpR	missense_variant	MODERATE
1:PE1	AE006468	2858114	TTCT	CTCA	1370.09	44	0.98	Nonsyn	gaagaa	gaTGAG	396_399delAGAAinsTGAG	Glu132Asp		fig|99287.836.peg.2871	STM2711		Phage tail completion protein GpS	Phage baseplate assembly protein GpV	Phage tail completion protein GpR	missense_variant	MODERATE
1:PE1	AE006468	2858131	GC	AA	1384.48	46	1	Synon	ctgctg	ctTTtg	381_382delGCinsTT	129		fig|99287.836.peg.2871	STM2711		Phage tail completion protein GpS	Phage baseplate assembly protein GpV	Phage tail completion protein GpR	synonymous_variant	LOW
1:PE1	AE006468	2858183	C	A	1348.75	45	0.98	Synon	cgg	cgT	330G>T	Arg110Arg		fig|99287.836.peg.2871	STM2711		Phage tail completion protein GpS	Phage baseplate assembly protein GpV	Phage tail completion protein GpR	synonymous_variant	LOW
1:PE1	AE006468	2858195	A	G	1511.05	52	0.98	Synon	cat	caC	318T>C	His106His		fig|99287.836.peg.2871	STM2711		Phage tail completion protein GpS	Phage baseplate assembly protein GpV	Phage tail completion protein GpR	synonymous_variant	LOW
1:PE1	AE006468	2858228	A	C	1426.44	46	1	Nonsyn	gat	gaG	285T>G	Asp95Glu		fig|99287.836.peg.2871	STM2711		Phage tail completion protein GpS	Phage baseplate assembly protein GpV	Phage tail completion protein GpR	missense_variant	MODERATE
1:PE1	AE006468	2858246	G	A	1596.94	50	1	Synon	tcc	tcT	267C>T	Ser89Ser		fig|99287.836.peg.2871	STM2711		Phage tail completion protein GpS	Phage baseplate assembly protein GpV	Phage tail completion protein GpR	synonymous_variant	LOW
1:PE1	AE006468	2858252	C	G	1482.12	47	0.98	Synon	gcg	gcC	261G>C	Ala87Ala		fig|99287.836.peg.2871	STM2711		Phage tail completion protein GpS	Phage baseplate assembly protein GpV	Phage tail completion protein GpR	synonymous_variant	LOW
1:PE1	AE006468	2858261	GGTG	AGCA	1347.33	43	1	Nonsyn	accacc	acTGCT	249_252delCACCinsTGCT	Thr84Ala		fig|99287.836.peg.2871	STM2711		Phage tail completion protein GpS	Phage baseplate assembly protein GpV	Phage tail completion protein GpR	missense_variant	MODERATE
1:PE1	AE006468	2858279	TGTG	CGCC	1499.89	47	1	Nonsyn	accaca	acGGCG	231_234delCACAinsGGCG	Thr78Ala		fig|99287.836.peg.2871	STM2711		Phage tail completion protein GpS	Phage baseplate assembly protein GpV	Phage tail completion protein GpR	missense_variant	MODERATE
1:PE1	AE006468	2858288	A	C	1566.89	49	1	Synon	ctt	ctG	225T>G	Leu75Leu		fig|99287.836.peg.2871	STM2711		Phage tail completion protein GpS	Phage baseplate assembly protein GpV	Phage tail completion protein GpR	synonymous_variant	LOW
1:PE1	AE006468	2858294	T	C	1637.24	51	1	Synon	gca	gcG	219A>G	Ala73Ala		fig|99287.836.peg.2871	STM2711		Phage tail completion protein GpS	Phage baseplate assembly protein GpV	Phage tail completion protein GpR	synonymous_variant	LOW
1:PE1	AE006468	2858315	GCGT	ACGC	1637.07	52	0.96	Synon	ggacgc	ggGCGT	195_198delACGCinsGCGT	67		fig|99287.836.peg.2871	STM2711		Phage tail completion protein GpS	Phage baseplate assembly protein GpV	Phage tail completion protein GpR	synonymous_variant	LOW
1:PE1	AE006468	2858336	AGTC	TGTT	1777.14	57	0.98	Synon	gtgact	gtAACA	174_177delGACTinsAACA	60		fig|99287.836.peg.2871	STM2711		Phage tail completion protein GpS	Phage baseplate assembly protein GpV	Phage tail completion protein GpR	synonymous_variant	LOW
1:PE1	AE006468	2858348	C	T	1732.41	56	0.95	Synon	ccg	ccA	165G>A	Pro55Pro		fig|99287.836.peg.2871	STM2711		Phage tail completion protein GpS	Phage baseplate assembly protein GpV	Phage tail completion protein GpR	synonymous_variant	LOW
1:PE1	AE006468	2858357	GCC	ACT	1790.21	57	0.98	Nonsyn	ggc	AGT	154_156delGGCinsAGT	Gly52Ser		fig|99287.836.peg.2871	STM2711		Phage tail completion protein GpS	Phage baseplate assembly protein GpV	Phage tail completion protein GpR	missense_variant	MODERATE
1:PE1	AE006468	2858366	G	A	1893.79	60	1	Synon	gac	gaT	147C>T	Asp49Asp		fig|99287.836.peg.2871	STM2711		Phage tail completion protein GpS	Phage baseplate assembly protein GpV	Phage tail completion protein GpR	synonymous_variant	LOW
1:PE1	AE006468	2858375	A	G	1880.55	60	1	Synon	cgt	cgC	138T>C	Arg46Arg		fig|99287.836.peg.2871	STM2711		Phage tail completion protein GpS	Phage baseplate assembly protein GpV	Phage tail completion protein GpR	synonymous_variant	LOW
1:PE1	AE006468	2858383	G	T	1823.82	60	1	Nonsyn	ctg	Atg	130C>A	Leu44Met		fig|99287.836.peg.2871	STM2711		Phage tail completion protein GpS	Phage baseplate assembly protein GpV	Phage tail completion protein GpR	missense_variant	MODERATE
1:PE1	AE006468	2858390	G	A	1826.86	60	1	Synon	aac	aaT	123C>T	Asn41Asn		fig|99287.836.peg.2871	STM2711		Phage tail completion protein GpS	Phage baseplate assembly protein GpV	Phage tail completion protein GpR	synonymous_variant	LOW
1:PE1	AE006468	2858402	CGTCCGG	TGCCCGT	1499.29	51	0.96	Nonsyn	cgccggacg	cgACGGGCA	105_111delCCGGACGinsACGGGCA	Thr37Ala		fig|99287.836.peg.2871	STM2711		Phage tail completion protein GpS	Phage baseplate assembly protein GpV	Phage tail completion protein GpR	missense_variant	MODERATE
1:PE1	AE006468	2858414	CTGT	TTCC	1627.88	53	1	Nonsyn	caacag	caGGAA	96_99delACAGinsGGAA	Gln33Glu		fig|99287.836.peg.2871	STM2711		Phage tail completion protein GpS	Phage baseplate assembly protein GpV	Phage tail completion protein GpR	missense_variant	MODERATE
1:PE1	AE006468	2858442	C	T	2350.27	76	1	Nonsyn	agc	aAc	71G>A	Ser24Asn		fig|99287.836.peg.2871	STM2711		Phage tail completion protein GpS	Phage baseplate assembly protein GpV	Phage tail completion protein GpR	missense_variant	MODERATE
1:PE1	AE006468	2858447	C	T	2097.57	69	0.99	Synon	gcg	gcA	66G>A	Ala22Ala		fig|99287.836.peg.2871	STM2711		Phage tail completion protein GpS	Phage baseplate assembly protein GpV	Phage tail completion protein GpR	synonymous_variant	LOW
1:PE1	AE006468	2858492	C	A	2283.1	73	0.99	Synon	gtg	gtT	21G>T	Val7Val		fig|99287.836.peg.2871	STM2711		Phage tail completion protein GpS	Phage baseplate assembly protein GpV	Phage tail completion protein GpR	synonymous_variant	LOW
1:PE1	AE006468	2858685	A	C	2149.46	70	1	Nonsyn	gat	gaG	252T>G	Asp84Glu		fig|99287.836.peg.2872	STM2712		Phage tail completion protein GpR	Phage tail completion protein GpS	Phage lysis regulatory protein, LysC	missense_variant	MODERATE
1:PE1	AE006468	2858694	G	A	2194.76	67	1	Synon	aac	aaT	243C>T	Asn81Asn		fig|99287.836.peg.2872	STM2712		Phage tail completion protein GpR	Phage tail completion protein GpS	Phage lysis regulatory protein, LysC	synonymous_variant	LOW
1:PE1	AE006468	2858700	GGCG	AGCA	1970.32	63	0.98	Synon	gacgcc	gaTGCT	234_237delCGCCinsTGCT	80		fig|99287.836.peg.2872	STM2712		Phage tail completion protein GpR	Phage tail completion protein GpS	Phage lysis regulatory protein, LysC	synonymous_variant	LOW
1:PE1	AE006468	2858712	ACTGGTACTG	GTTGTCACTT	1713.96	53	0.96	Nonsyn	ctcagtaccagt	ctAAGTGACAAC	216_225delCAGTACCAGTinsAAGTGACAAC	ThrSer74AspAsn		fig|99287.836.peg.2872	STM2712		Phage tail completion protein GpR	Phage tail completion protein GpS	Phage lysis regulatory protein, LysC	missense_variant	MODERATE
1:PE1	AE006468	2858733	GACT	CACA	2712.22	83	1	Synon	ccagtc	ccTGTG	201_204delAGTCinsTGTG	69		fig|99287.836.peg.2872	STM2712		Phage tail completion protein GpR	Phage tail completion protein GpS	Phage lysis regulatory protein, LysC	synonymous_variant	LOW
1:PE1	AE006468	2858814	AGAA	GGAG	2797.6	90	1	Synon	agttct	agCTCC	120_123delTTCTinsCTCC	42		fig|99287.836.peg.2872	STM2712		Phage tail completion protein GpR	Phage tail completion protein GpS	Phage lysis regulatory protein, LysC	synonymous_variant	LOW
1:PE1	AE006468	2858823	TCCT	ACCG	2813.84	91	0.99	Synon	acagga	acCGGT	111_114delAGGAinsCGGT	39		fig|99287.836.peg.2872	STM2712		Phage tail completion protein GpR	Phage tail completion protein GpS	Phage lysis regulatory protein, LysC	synonymous_variant	LOW
1:PE1	AE006468	2858837	G	T	3252.61	101	1	Nonsyn	ctg	Atg	100C>A	Leu34Met		fig|99287.836.peg.2872	STM2712		Phage tail completion protein GpR	Phage tail completion protein GpS	Phage lysis regulatory protein, LysC	missense_variant	MODERATE
1:PE1	AE006468	2858877	GTCC	ATCG	3259.74	104	0.99	Synon	cgggac	cgCGAT	57_60delGGACinsCGAT	21		fig|99287.836.peg.2872	STM2712		Phage tail completion protein GpR	Phage tail completion protein GpS	Phage lysis regulatory protein, LysC	synonymous_variant	LOW
1:PE1	AE006468	2858889	G	A	3522.6	109	1	Synon	gcc	gcT	48C>T	Ala16Ala		fig|99287.836.peg.2872	STM2712		Phage tail completion protein GpR	Phage tail completion protein GpS	Phage lysis regulatory protein, LysC	synonymous_variant	LOW
1:PE1	AE006468	2859553	T	C	3296.29	102	1	Nonsyn	ata	atG	54A>G	Ile18Met		fig|99287.836.peg.2875			Phage protein	Phage lysis regulatory protein, LysB	Phage protein	missense_variant	MODERATE
1:PE1	AE006468	2859587	A	G	2879.99	92	1	Nonsyn	atc	aCc	20T>C	Ile7Thr		fig|99287.836.peg.2875			Phage protein	Phage lysis regulatory protein, LysB	Phage protein	missense_variant	MODERATE
1:PE1	AE006468	2859650	TCCC	TCA	2251.22	77	0.9	Deletion	ggggga	ggTGA	180_181delGGinsT	Gly61fs	yes	fig|99287.836.peg.2876			Phage protein	Phage protein	Phage lysozyme R (EC 3.2.1.17)	frameshift_variant&stop_gained	HIGH
1:PE1	AE006468	2859860	T	C	2486.83	79	1	Nonsyn	acc	Gcc	487A>G	Thr163Ala		fig|99287.836.peg.2877	STM2715		Phage lysozyme R (EC 3.2.1.17)	Phage protein	Phage holin	missense_variant	MODERATE
1:PE1	AE006468	2860312	A	C	2588.6	87	0.99	Nonsyn	gtg	gGg	35T>G	Val12Gly		fig|99287.836.peg.2877	STM2715		Phage lysozyme R (EC 3.2.1.17)	Phage protein	Phage holin	missense_variant	MODERATE
1:PE1	AE006468	2860649	G	A	3245.76	103	1	Nonsyn	ccg	cTg	101C>T	Pro34Leu		fig|99287.836.peg.2879	STM2717		Phage tail protein GpX	Phage holin	Phage head completion-stabilization protein GpL	missense_variant	MODERATE
1:PE1	AE006468	2860657	A	C	3355.47	102	1	Nonsyn	cat	caG	93T>G	His31Gln		fig|99287.836.peg.2879	STM2717		Phage tail protein GpX	Phage holin	Phage head completion-stabilization protein GpL	missense_variant	MODERATE
1:PE1	AE006468	2862207	G	A	1985.04	71	0.96	Synon	ttc	ttT	840C>T	Phe280Phe		fig|99287.836.peg.2882	STM2720		Phage major capsid protein GpN	Phage terminase, endonuclease subunit GpM	Phage capsid scaffolding protein GpO	synonymous_variant	LOW
1:PE1	AE006468	2862565	G	T	2490.78	86	1	Nonsyn	ccg	cAg	482C>A	Pro161Gln		fig|99287.836.peg.2882	STM2720		Phage major capsid protein GpN	Phage terminase, endonuclease subunit GpM	Phage capsid scaffolding protein GpO	missense_variant	MODERATE
1:PE1	AE006468	2862696	G	A	2970.81	96	1	Synon	gac	gaT	351C>T	Asp117Asp		fig|99287.836.peg.2882	STM2720		Phage major capsid protein GpN	Phage terminase, endonuclease subunit GpM	Phage capsid scaffolding protein GpO	synonymous_variant	LOW
1:PE1	AE006468	2862852	T	C	2866.63	96	1	Synon	gga	ggG	195A>G	Gly65Gly		fig|99287.836.peg.2882	STM2720		Phage major capsid protein GpN	Phage terminase, endonuclease subunit GpM	Phage capsid scaffolding protein GpO	synonymous_variant	LOW
1:PE1	AE006468	2862861	T	C	2777.87	91	1	Synon	gaa	gaG	186A>G	Glu62Glu		fig|99287.836.peg.2882	STM2720		Phage major capsid protein GpN	Phage terminase, endonuclease subunit GpM	Phage capsid scaffolding protein GpO	synonymous_variant	LOW
1:PE1	AE006468	2862900	G	A	2777.03	92	0.99	Synon	gcc	gcT	147C>T	Ala49Ala		fig|99287.836.peg.2882	STM2720		Phage major capsid protein GpN	Phage terminase, endonuclease subunit GpM	Phage capsid scaffolding protein GpO	synonymous_variant	LOW
1:PE1	AE006468	2862915	C	G	2894.76	93	0.98	Nonsyn	cag	caC	132G>C	Gln44His		fig|99287.836.peg.2882	STM2720		Phage major capsid protein GpN	Phage terminase, endonuclease subunit GpM	Phage capsid scaffolding protein GpO	missense_variant	MODERATE
1:PE1	AE006468	2862948	C	A	2819.1	89	1	Synon	gtg	gtT	99G>T	Val33Val		fig|99287.836.peg.2882	STM2720		Phage major capsid protein GpN	Phage terminase, endonuclease subunit GpM	Phage capsid scaffolding protein GpO	synonymous_variant	LOW
1:PE1	AE006468	2862954	A	G	2811.66	92	1	Synon	ttt	ttC	93T>C	Phe31Phe		fig|99287.836.peg.2882	STM2720		Phage major capsid protein GpN	Phage terminase, endonuclease subunit GpM	Phage capsid scaffolding protein GpO	synonymous_variant	LOW
1:PE1	AE006468	2862986	TG	CA	2895.64	93	1	Nonsyn	aacagt	aaTGgt	60_61delCAinsTG	Ser21Gly		fig|99287.836.peg.2882	STM2720		Phage major capsid protein GpN	Phage terminase, endonuclease subunit GpM	Phage capsid scaffolding protein GpO	missense_variant	MODERATE
1:PE1	AE006468	2863001	A	G	2898.05	96	1	Synon	ttg	Ctg	46T>C	Leu16Leu		fig|99287.836.peg.2882	STM2720		Phage major capsid protein GpN	Phage terminase, endonuclease subunit GpM	Phage capsid scaffolding protein GpO	synonymous_variant	LOW
1:PE1	AE006468	2863087	C	A	2681.16	90	1	Synon	ccg	ccT	810G>T	Pro270Pro		fig|99287.836.peg.2883	STM2721		Phage capsid scaffolding protein GpO	Phage major capsid protein GpN	Phage terminase, ATPase subunit GpP	synonymous_variant	LOW
1:PE1	AE006468	2863120	GTCTTTA	ATCCTTG	1872.19	65	0.96	Synon	cgtaaagac	cgCAAGGAT	771_777delTAAAGACinsCAAGGAT	260		fig|99287.836.peg.2883	STM2721		Phage capsid scaffolding protein GpO	Phage major capsid protein GpN	Phage terminase, ATPase subunit GpP	synonymous_variant	LOW
1:PE1	AE006468	2863140	TGCTA	GGCTC	1836.45	66	0.94	Nonsyn	cttagcagc	ctGAGCCgc	753_757delTAGCAinsGAGCC	Ser253Arg		fig|99287.836.peg.2883	STM2721		Phage capsid scaffolding protein GpO	Phage major capsid protein GpN	Phage terminase, ATPase subunit GpP	missense_variant	MODERATE
1:PE1	AE006468	2863149	T	G	2181.4	75	1	Nonsyn	aag	Cag	748A>C	Lys250Gln		fig|99287.836.peg.2883	STM2721		Phage capsid scaffolding protein GpO	Phage major capsid protein GpN	Phage terminase, ATPase subunit GpP	missense_variant	MODERATE
1:PE1	AE006468	2863155	C	G	2135.39	75	1	Nonsyn	gag	Cag	742G>C	Glu248Gln		fig|99287.836.peg.2883	STM2721		Phage capsid scaffolding protein GpO	Phage major capsid protein GpN	Phage terminase, ATPase subunit GpP	missense_variant	MODERATE
1:PE1	AE006468	2863173	CCA	TCT	1836.98	66	0.89	Nonsyn	ctggcc	cAGAcc	722_724delTGGinsAGA	LeuAla241GlnThr		fig|99287.836.peg.2883	STM2721		Phage capsid scaffolding protein GpO	Phage major capsid protein GpN	Phage terminase, ATPase subunit GpP	missense_variant	MODERATE
1:PE1	AE006468	2863202	TCA	GCG	1997.37	70	1	Nonsyn	tctgag	tcCGCg	693_695delTGAinsCGC	Glu232Ala		fig|99287.836.peg.2883	STM2721		Phage capsid scaffolding protein GpO	Phage major capsid protein GpN	Phage terminase, ATPase subunit GpP	missense_variant	MODERATE
1:PE1	AE006468	2863215	TGTCCTGTTCGGA	CACCGTTTTCAGC	1585.14	53	0.95	Nonsyn	tccgaacaggacaag	GCTGAAAACGGTGag	670_682delTCCGAACAGGACAinsGCTGAAAACGGTG	SerGluGlnAspLys224AlaGluAsnGlyGlu		fig|99287.836.peg.2883	STM2721		Phage capsid scaffolding protein GpO	Phage major capsid protein GpN	Phage terminase, ATPase subunit GpP	missense_variant	MODERATE
1:PE1	AE006468	2863256	T	A	2080.07	73	0.97	Nonsyn	aac	aTc	641A>T	Asn214Ile		fig|99287.836.peg.2883	STM2721		Phage capsid scaffolding protein GpO	Phage major capsid protein GpN	Phage terminase, ATPase subunit GpP	missense_variant	MODERATE
1:PE1	AE006468	2863267	GGAG	AGTA	1945.35	67	1	Nonsyn	gcctcc	gcTACT	627_630delCTCCinsTACT	Ser210Thr		fig|99287.836.peg.2883	STM2721		Phage capsid scaffolding protein GpO	Phage major capsid protein GpN	Phage terminase, ATPase subunit GpP	missense_variant	MODERATE
1:PE1	AE006468	2863279	T	C	2175.62	78	0.99	Synon	gaa	gaG	618A>G	Glu206Glu		fig|99287.836.peg.2883	STM2721		Phage capsid scaffolding protein GpO	Phage major capsid protein GpN	Phage terminase, ATPase subunit GpP	synonymous_variant	LOW
1:PE1	AE006468	2863300	G	A	2267.31	77	0.99	Synon	tcc	tcT	597C>T	Ser199Ser		fig|99287.836.peg.2883	STM2721		Phage capsid scaffolding protein GpO	Phage major capsid protein GpN	Phage terminase, ATPase subunit GpP	synonymous_variant	LOW
1:PE1	AE006468	2863306	A	T	2268.53	78	0.99	Synon	cgt	cgA	591T>A	Arg197Arg		fig|99287.836.peg.2883	STM2721		Phage capsid scaffolding protein GpO	Phage major capsid protein GpN	Phage terminase, ATPase subunit GpP	synonymous_variant	LOW
1:PE1	AE006468	2863312	CTCA	ATCG	2076.63	73	0.97	Nonsyn	gatgag	gaCGAT	582_585delTGAGinsCGAT	Glu195Asp		fig|99287.836.peg.2883	STM2721		Phage capsid scaffolding protein GpO	Phage major capsid protein GpN	Phage terminase, ATPase subunit GpP	missense_variant	MODERATE
1:PE1	AE006468	2863366	C	T	2347.37	78	1	Synon	ccg	ccA	531G>A	Pro177Pro		fig|99287.836.peg.2883	STM2721		Phage capsid scaffolding protein GpO	Phage major capsid protein GpN	Phage terminase, ATPase subunit GpP	synonymous_variant	LOW
1:PE1	AE006468	2863408	GACA	AACC	2350.43	77	0.97	Synon	gctgtc	gcGGTT	486_489delTGTCinsGGTT	164		fig|99287.836.peg.2883	STM2721		Phage capsid scaffolding protein GpO	Phage major capsid protein GpN	Phage terminase, ATPase subunit GpP	synonymous_variant	LOW
1:PE1	AE006468	2863459	A	G	2408.55	80	1	Synon	aat	aaC	438T>C	Asn146Asn		fig|99287.836.peg.2883	STM2721		Phage capsid scaffolding protein GpO	Phage major capsid protein GpN	Phage terminase, ATPase subunit GpP	synonymous_variant	LOW
1:PE1	AE006468	2863519	C	T	1873.12	61	0.95	Synon	acg	acA	378G>A	Thr126Thr		fig|99287.836.peg.2883	STM2721		Phage capsid scaffolding protein GpO	Phage major capsid protein GpN	Phage terminase, ATPase subunit GpP	synonymous_variant	LOW
1:PE1	AE006468	2863525	A	C	1815.25	63	1	Synon	ggt	ggG	372T>G	Gly124Gly		fig|99287.836.peg.2883	STM2721		Phage capsid scaffolding protein GpO	Phage major capsid protein GpN	Phage terminase, ATPase subunit GpP	synonymous_variant	LOW
1:PE1	AE006468	2863567	C	A	2044.76	70	0.97	Synon	acg	acT	330G>T	Thr110Thr		fig|99287.836.peg.2883	STM2721		Phage capsid scaffolding protein GpO	Phage major capsid protein GpN	Phage terminase, ATPase subunit GpP	synonymous_variant	LOW
1:PE1	AE006468	2863729	A	C	2054.16	65	1	Synon	act	acG	168T>G	Thr56Thr		fig|99287.836.peg.2883	STM2721		Phage capsid scaffolding protein GpO	Phage major capsid protein GpN	Phage terminase, ATPase subunit GpP	synonymous_variant	LOW
1:PE1	AE006468	2863870	G	A	2367.62	77	0.97	Synon	cgc	cgT	27C>T	Arg9Arg		fig|99287.836.peg.2883	STM2721		Phage capsid scaffolding protein GpO	Phage major capsid protein GpN	Phage terminase, ATPase subunit GpP	synonymous_variant	LOW
1:PE1	AE006468	2863948	A	G	2862.15	90	1											Phage capsid scaffolding protein GpO	Phage terminase, ATPase subunit GpP	intergenic_region	MODIFIER
1:PE1	AE006468	2863995	C	A	2383.04	80	0.99											Phage capsid scaffolding protein GpO	Phage terminase, ATPase subunit GpP	intergenic_region	MODIFIER
1:PE1	AE006468	2864018	C	A	2492.45	82	0.98											Phage capsid scaffolding protein GpO	Phage terminase, ATPase subunit GpP	intergenic_region	MODIFIER
1:PE1	AE006468	2864078	A	C	2644.81	87	1	Synon	agg	Cgg	40A>C	Arg14Arg		fig|99287.836.peg.2884	STM2722		Phage terminase, ATPase subunit GpP	Phage capsid scaffolding protein GpO	Phage portal vertex protein GpQ	synonymous_variant	LOW
1:PE1	AE006468	2864233	C	T	2293.3	75	0.99	Synon	cgc	cgT	195C>T	Arg65Arg		fig|99287.836.peg.2884	STM2722		Phage terminase, ATPase subunit GpP	Phage capsid scaffolding protein GpO	Phage portal vertex protein GpQ	synonymous_variant	LOW
1:PE1	AE006468	2864248	T	C	2459.95	77	0.99	Synon	att	atC	210T>C	Ile70Ile		fig|99287.836.peg.2884	STM2722		Phage terminase, ATPase subunit GpP	Phage capsid scaffolding protein GpO	Phage portal vertex protein GpQ	synonymous_variant	LOW
1:PE1	AE006468	2864260	T	G	2215.51	71	1	Nonsyn	cat	caG	222T>G	His74Gln		fig|99287.836.peg.2884	STM2722		Phage terminase, ATPase subunit GpP	Phage capsid scaffolding protein GpO	Phage portal vertex protein GpQ	missense_variant	MODERATE
1:PE1	AE006468	2864275	T	C	2305.41	75	1	Synon	gat	gaC	237T>C	Asp79Asp		fig|99287.836.peg.2884	STM2722		Phage terminase, ATPase subunit GpP	Phage capsid scaffolding protein GpO	Phage portal vertex protein GpQ	synonymous_variant	LOW
1:PE1	AE006468	2864281	A	G	2397.7	75	1	Synon	aaa	aaG	243A>G	Lys81Lys		fig|99287.836.peg.2884	STM2722		Phage terminase, ATPase subunit GpP	Phage capsid scaffolding protein GpO	Phage portal vertex protein GpQ	synonymous_variant	LOW
1:PE1	AE006468	2864308	G	A	2199.91	71	1	Synon	tcg	tcA	270G>A	Ser90Ser		fig|99287.836.peg.2884	STM2722		Phage terminase, ATPase subunit GpP	Phage capsid scaffolding protein GpO	Phage portal vertex protein GpQ	synonymous_variant	LOW
1:PE1	AE006468	2864320	G	C	2115.46	73	1	Synon	gcg	gcC	282G>C	Ala94Ala		fig|99287.836.peg.2884	STM2722		Phage terminase, ATPase subunit GpP	Phage capsid scaffolding protein GpO	Phage portal vertex protein GpQ	synonymous_variant	LOW
1:PE1	AE006468	2864332	G	A	2343.75	73	1	Synon	aag	aaA	294G>A	Lys98Lys		fig|99287.836.peg.2884	STM2722		Phage terminase, ATPase subunit GpP	Phage capsid scaffolding protein GpO	Phage portal vertex protein GpQ	synonymous_variant	LOW
1:PE1	AE006468	2864339	AATGGTGGC	GACGGCGGG	1839.31	61	1	Nonsyn	aatggtggc	GACGGCGGG	301_309delAATGGTGGCinsGACGGCGGG	Asn101Asp		fig|99287.836.peg.2884	STM2722		Phage terminase, ATPase subunit GpP	Phage capsid scaffolding protein GpO	Phage portal vertex protein GpQ	missense_variant	MODERATE
1:PE1	AE006468	2864356	CGAC	TGAT	1918.91	62	1	Synon	gccgac	gcTGAT	318_321delCGACinsTGAT	108		fig|99287.836.peg.2884	STM2722		Phage terminase, ATPase subunit GpP	Phage capsid scaffolding protein GpO	Phage portal vertex protein GpQ	synonymous_variant	LOW
1:PE1	AE006468	2864368	TAACGTC	GAAAGTA	1907.98	64	0.97	Nonsyn	cctaacgtc	ccGAAAGTA	330_336delTAACGTCinsGAAAGTA	Asn111Lys		fig|99287.836.peg.2884	STM2722		Phage terminase, ATPase subunit GpP	Phage capsid scaffolding protein GpO	Phage portal vertex protein GpQ	missense_variant	MODERATE
1:PE1	AE006468	2864383	C	T	1929.56	66	0.97	Synon	cgc	cgT	345C>T	Arg115Arg		fig|99287.836.peg.2884	STM2722		Phage terminase, ATPase subunit GpP	Phage capsid scaffolding protein GpO	Phage portal vertex protein GpQ	synonymous_variant	LOW
1:PE1	AE006468	2864392	CCCACGCCGT	TCCGCGCAGG	1607.01	55	0.92	Synon	ggcccacgccgt	ggTCCGCGCAGG	354_363delCCCACGCCGTinsTCCGCGCAGG	122		fig|99287.836.peg.2884	STM2722		Phage terminase, ATPase subunit GpP	Phage capsid scaffolding protein GpO	Phage portal vertex protein GpQ	synonymous_variant	LOW
1:PE1	AE006468	2864416	T	C	1924.46	64	1	Synon	aat	aaC	378T>C	Asn126Asn		fig|99287.836.peg.2884	STM2722		Phage terminase, ATPase subunit GpP	Phage capsid scaffolding protein GpO	Phage portal vertex protein GpQ	synonymous_variant	LOW
1:PE1	AE006468	2864425	TGAT	CGAC	1834.88	64	1	Synon	actgat	acCGAC	387_390delTGATinsCGAC	131		fig|99287.836.peg.2884	STM2722		Phage terminase, ATPase subunit GpP	Phage capsid scaffolding protein GpO	Phage portal vertex protein GpQ	synonymous_variant	LOW
1:PE1	AE006468	2864467	T	A	1798.08	57	1	Synon	tct	tcA	429T>A	Ser143Ser		fig|99287.836.peg.2884	STM2722		Phage terminase, ATPase subunit GpP	Phage capsid scaffolding protein GpO	Phage portal vertex protein GpQ	synonymous_variant	LOW
1:PE1	AE006468	2864500	CGGG	AGGA	1771.68	58	0.98	Synon	gccggg	gcAGGA	462_465delCGGGinsAGGA	156		fig|99287.836.peg.2884	STM2722		Phage terminase, ATPase subunit GpP	Phage capsid scaffolding protein GpO	Phage portal vertex protein GpQ	synonymous_variant	LOW
1:PE1	AE006468	2864521	CAAC	TAAT	1788.49	58	0.95	Synon	cgcaac	cgTAAT	483_486delCAACinsTAAT	163		fig|99287.836.peg.2884	STM2722		Phage terminase, ATPase subunit GpP	Phage capsid scaffolding protein GpO	Phage portal vertex protein GpQ	synonymous_variant	LOW
1:PE1	AE006468	2864548	T	C	1675.79	58	0.97	Synon	ggt	ggC	510T>C	Gly170Gly		fig|99287.836.peg.2884	STM2722		Phage terminase, ATPase subunit GpP	Phage capsid scaffolding protein GpO	Phage portal vertex protein GpQ	synonymous_variant	LOW
1:PE1	AE006468	2864632	C	A	2066.5	66	1	Synon	gcc	gcA	594C>A	Ala198Ala		fig|99287.836.peg.2884	STM2722		Phage terminase, ATPase subunit GpP	Phage capsid scaffolding protein GpO	Phage portal vertex protein GpQ	synonymous_variant	LOW
1:PE1	AE006468	2864638	A	G	1938.78	63	1	Synon	gca	gcG	600A>G	Ala200Ala		fig|99287.836.peg.2884	STM2722		Phage terminase, ATPase subunit GpP	Phage capsid scaffolding protein GpO	Phage portal vertex protein GpQ	synonymous_variant	LOW
1:PE1	AE006468	2864671	A	C	2275.61	71	1	Synon	gca	gcC	633A>C	Ala211Ala		fig|99287.836.peg.2884	STM2722		Phage terminase, ATPase subunit GpP	Phage capsid scaffolding protein GpO	Phage portal vertex protein GpQ	synonymous_variant	LOW
1:PE1	AE006468	2864677	G	A	2172.06	68	0.97	Synon	gag	gaA	639G>A	Glu213Glu		fig|99287.836.peg.2884	STM2722		Phage terminase, ATPase subunit GpP	Phage capsid scaffolding protein GpO	Phage portal vertex protein GpQ	synonymous_variant	LOW
1:PE1	AE006468	2864683	T	G	2246.77	71	1	Nonsyn	gat	gaG	645T>G	Asp215Glu		fig|99287.836.peg.2884	STM2722		Phage terminase, ATPase subunit GpP	Phage capsid scaffolding protein GpO	Phage portal vertex protein GpQ	missense_variant	MODERATE
1:PE1	AE006468	2864704	G	T	2683.29	84	1	Synon	ccg	ccT	666G>T	Pro222Pro		fig|99287.836.peg.2884	STM2722		Phage terminase, ATPase subunit GpP	Phage capsid scaffolding protein GpO	Phage portal vertex protein GpQ	synonymous_variant	LOW
1:PE1	AE006468	2864713	G	A	2428.9	80	1	Synon	ctg	ctA	675G>A	Leu225Leu		fig|99287.836.peg.2884	STM2722		Phage terminase, ATPase subunit GpP	Phage capsid scaffolding protein GpO	Phage portal vertex protein GpQ	synonymous_variant	LOW
1:PE1	AE006468	2864728	C	A	2602.09	81	0.99	Synon	gcc	gcA	690C>A	Ala230Ala		fig|99287.836.peg.2884	STM2722		Phage terminase, ATPase subunit GpP	Phage capsid scaffolding protein GpO	Phage portal vertex protein GpQ	synonymous_variant	LOW
1:PE1	AE006468	2864755	C	T	2299.25	76	1	Synon	cgc	cgT	717C>T	Arg239Arg		fig|99287.836.peg.2884	STM2722		Phage terminase, ATPase subunit GpP	Phage capsid scaffolding protein GpO	Phage portal vertex protein GpQ	synonymous_variant	LOW
1:PE1	AE006468	2864767	T	C	2409.88	78	0.99	Synon	agt	agC	729T>C	Ser243Ser		fig|99287.836.peg.2884	STM2722		Phage terminase, ATPase subunit GpP	Phage capsid scaffolding protein GpO	Phage portal vertex protein GpQ	synonymous_variant	LOW
1:PE1	AE006468	2864794	G	A	2644.67	83	1	Synon	gag	gaA	756G>A	Glu252Glu		fig|99287.836.peg.2884	STM2722		Phage terminase, ATPase subunit GpP	Phage capsid scaffolding protein GpO	Phage portal vertex protein GpQ	synonymous_variant	LOW
1:PE1	AE006468	2864821	G	A	2719.27	90	0.99	Synon	gag	gaA	783G>A	Glu261Glu		fig|99287.836.peg.2884	STM2722		Phage terminase, ATPase subunit GpP	Phage capsid scaffolding protein GpO	Phage portal vertex protein GpQ	synonymous_variant	LOW
1:PE1	AE006468	2864833	T	G	2675.23	90	1	Synon	gtt	gtG	795T>G	Val265Val		fig|99287.836.peg.2884	STM2722		Phage terminase, ATPase subunit GpP	Phage capsid scaffolding protein GpO	Phage portal vertex protein GpQ	synonymous_variant	LOW
1:PE1	AE006468	2864842	G	T	2738.51	89	0.99	Synon	ggg	ggT	804G>T	Gly268Gly		fig|99287.836.peg.2884	STM2722		Phage terminase, ATPase subunit GpP	Phage capsid scaffolding protein GpO	Phage portal vertex protein GpQ	synonymous_variant	LOW
1:PE1	AE006468	2864897	ACG	ACC	2808.72	88	0.92	Synon	acg	ACC	861G>C	Thr287Thr		fig|99287.836.peg.2884	STM2722		Phage terminase, ATPase subunit GpP	Phage capsid scaffolding protein GpO	Phage portal vertex protein GpQ	synonymous_variant	LOW
1:PE1	AE006468	2864905	CGCG	TGCC	2741.68	90	0.97	Synon	agcgcg	agTGCC	867_870delCGCGinsTGCC	291		fig|99287.836.peg.2884	STM2722		Phage terminase, ATPase subunit GpP	Phage capsid scaffolding protein GpO	Phage portal vertex protein GpQ	synonymous_variant	LOW
1:PE1	AE006468	2864947	A	T	2492.65	88	1	Synon	cga	cgT	909A>T	Arg303Arg		fig|99287.836.peg.2884	STM2722		Phage terminase, ATPase subunit GpP	Phage capsid scaffolding protein GpO	Phage portal vertex protein GpQ	synonymous_variant	LOW
1:PE1	AE006468	2865019	A	G	2967.42	100	1	Synon	gga	ggG	981A>G	Gly327Gly		fig|99287.836.peg.2884	STM2722		Phage terminase, ATPase subunit GpP	Phage capsid scaffolding protein GpO	Phage portal vertex protein GpQ	synonymous_variant	LOW
1:PE1	AE006468	2865046	A	G	2819.83	91	1	Synon	gaa	gaG	1008A>G	Glu336Glu		fig|99287.836.peg.2884	STM2722		Phage terminase, ATPase subunit GpP	Phage capsid scaffolding protein GpO	Phage portal vertex protein GpQ	synonymous_variant	LOW
1:PE1	AE006468	2865136	CGAATTTATT	TGAGTTCGTG	2276.93	73	0.97	Nonsyn	tgcgaatttatt	tgTGAGTTCGTG	1098_1107delCGAATTTATTinsTGAGTTCGTG	Ile369Val		fig|99287.836.peg.2884	STM2722		Phage terminase, ATPase subunit GpP	Phage capsid scaffolding protein GpO	Phage portal vertex protein GpQ	missense_variant	MODERATE
1:PE1	AE006468	2865154	G	C	2566.79	84	1	Synon	ctg	ctC	1116G>C	Leu372Leu		fig|99287.836.peg.2884	STM2722		Phage terminase, ATPase subunit GpP	Phage capsid scaffolding protein GpO	Phage portal vertex protein GpQ	synonymous_variant	LOW
1:PE1	AE006468	2865160	AGTA	CGTG	2730.89	89	1	Synon	tcagta	tcCGTG	1122_1125delAGTAinsCGTG	376		fig|99287.836.peg.2884	STM2722		Phage terminase, ATPase subunit GpP	Phage capsid scaffolding protein GpO	Phage portal vertex protein GpQ	synonymous_variant	LOW
1:PE1	AE006468	2865229	A	G	2541.45	82	1	Synon	gca	gcG	1191A>G	Ala397Ala		fig|99287.836.peg.2884	STM2722		Phage terminase, ATPase subunit GpP	Phage capsid scaffolding protein GpO	Phage portal vertex protein GpQ	synonymous_variant	LOW
1:PE1	AE006468	2865256	A	C	2371.5	80	0.98	Synon	cga	cgC	1218A>C	Arg406Arg		fig|99287.836.peg.2884	STM2722		Phage terminase, ATPase subunit GpP	Phage capsid scaffolding protein GpO	Phage portal vertex protein GpQ	synonymous_variant	LOW
1:PE1	AE006468	2865262	C	G	2696.74	87	1	Synon	gtc	gtG	1224C>G	Val408Val		fig|99287.836.peg.2884	STM2722		Phage terminase, ATPase subunit GpP	Phage capsid scaffolding protein GpO	Phage portal vertex protein GpQ	synonymous_variant	LOW
1:PE1	AE006468	2865274	C	T	2822.48	90	1	Synon	tac	taT	1236C>T	Tyr412Tyr		fig|99287.836.peg.2884	STM2722		Phage terminase, ATPase subunit GpP	Phage capsid scaffolding protein GpO	Phage portal vertex protein GpQ	synonymous_variant	LOW
1:PE1	AE006468	2865283	G	A	2569.29	84	0.99	Synon	gcg	gcA	1245G>A	Ala415Ala		fig|99287.836.peg.2884	STM2722		Phage terminase, ATPase subunit GpP	Phage capsid scaffolding protein GpO	Phage portal vertex protein GpQ	synonymous_variant	LOW
1:PE1	AE006468	2865331	A	G	2524.49	81	1	Synon	cca	ccG	1293A>G	Pro431Pro		fig|99287.836.peg.2884	STM2722		Phage terminase, ATPase subunit GpP	Phage capsid scaffolding protein GpO	Phage portal vertex protein GpQ	synonymous_variant	LOW
1:PE1	AE006468	2865343	G	T	2528.48	79	1	Synon	ccg	ccT	1305G>T	Pro435Pro		fig|99287.836.peg.2884	STM2722		Phage terminase, ATPase subunit GpP	Phage capsid scaffolding protein GpO	Phage portal vertex protein GpQ	synonymous_variant	LOW
1:PE1	AE006468	2865358	C	A	2386.46	79	1	Synon	cgc	cgA	1320C>A	Arg440Arg		fig|99287.836.peg.2884	STM2722		Phage terminase, ATPase subunit GpP	Phage capsid scaffolding protein GpO	Phage portal vertex protein GpQ	synonymous_variant	LOW
1:PE1	AE006468	2865406	GGAC	TGAT	2445.74	78	0.99	Synon	gcggac	gcTGAT	1368_1371delGGACinsTGAT	458		fig|99287.836.peg.2884	STM2722		Phage terminase, ATPase subunit GpP	Phage capsid scaffolding protein GpO	Phage portal vertex protein GpQ	synonymous_variant	LOW
1:PE1	AE006468	2865421	GCTA	ACTG	2354.66	75	1	Synon	aagcta	aaACTG	1383_1386delGCTAinsACTG	463		fig|99287.836.peg.2884	STM2722		Phage terminase, ATPase subunit GpP	Phage capsid scaffolding protein GpO	Phage portal vertex protein GpQ	synonymous_variant	LOW
1:PE1	AE006468	2865604	C	T	1707.47	61	0.98	Synon	gac	gaT	1566C>T	Asp522Asp		fig|99287.836.peg.2884	STM2722		Phage terminase, ATPase subunit GpP	Phage capsid scaffolding protein GpO	Phage portal vertex protein GpQ	synonymous_variant	LOW
1:PE1	AE006468	2865813	A	G	2448.37	83	1	Synon	gaa	gaG	9A>G	Glu3Glu		fig|99287.836.peg.2885	STM2723		Phage portal vertex protein GpQ	Phage terminase, ATPase subunit GpP	Phage protein	synonymous_variant	LOW
1:PE1	AE006468	2865832	T	A	2361.14	79	0.98	Nonsyn	tca	Aca	28T>A	Ser10Thr		fig|99287.836.peg.2885	STM2723		Phage portal vertex protein GpQ	Phage terminase, ATPase subunit GpP	Phage protein	missense_variant	MODERATE
1:PE1	AE006468	2865848	CTACGGT	ATATGGC	2206.48	73	0.96	Nonsyn	gctacggtg	gATATGGCg	44_50delCTACGGTinsATATGGC	AlaThrVal15AspMetAla		fig|99287.836.peg.2885	STM2723		Phage portal vertex protein GpQ	Phage terminase, ATPase subunit GpP	Phage protein	missense_variant	MODERATE
1:PE1	AE006468	2865869	G	A	2198.64	76	0.96	Nonsyn	ggc	gAc	65G>A	Gly22Asp		fig|99287.836.peg.2885	STM2723		Phage portal vertex protein GpQ	Phage terminase, ATPase subunit GpP	Phage protein	missense_variant	MODERATE
1:PE1	AE006468	2865900	CCCG	TCCA	1980.38	66	0.94	Synon	gacccg	gaTCCA	96_99delCCCGinsTCCA	34		fig|99287.836.peg.2885	STM2723		Phage portal vertex protein GpQ	Phage terminase, ATPase subunit GpP	Phage protein	synonymous_variant	LOW
1:PE1	AE006468	2865951	A	G	2591.79	87	1	Synon	gta	gtG	147A>G	Val49Val		fig|99287.836.peg.2885	STM2723		Phage portal vertex protein GpQ	Phage terminase, ATPase subunit GpP	Phage protein	synonymous_variant	LOW
1:PE1	AE006468	2865961	AGA	CGC	2506.53	84	1	Synon	aga	CGC	157_159delAGAinsCGC	54		fig|99287.836.peg.2885	STM2723		Phage portal vertex protein GpQ	Phage terminase, ATPase subunit GpP	Phage protein	synonymous_variant	LOW
1:PE1	AE006468	2866008	TCGC	CCGT	2281.64	72	1	Synon	tatcgc	taCCGT	204_207delTCGCinsCCGT	70		fig|99287.836.peg.2885	STM2723		Phage portal vertex protein GpQ	Phage terminase, ATPase subunit GpP	Phage protein	synonymous_variant	LOW
1:PE1	AE006468	2866017	C	A	2289.09	71	1	Synon	gcc	gcA	213C>A	Ala71Ala		fig|99287.836.peg.2885	STM2723		Phage portal vertex protein GpQ	Phage terminase, ATPase subunit GpP	Phage protein	synonymous_variant	LOW
1:PE1	AE006468	2866032	ACCGATAGCAGTG	TCCCATTGCGGTA	2017.16	63	0.98	Synon	tcaccgatagcagtg	tcTCCCATTGCGGTA	228_240delACCGATAGCAGTGinsTCCCATTGCGGTA	81		fig|99287.836.peg.2885	STM2723		Phage portal vertex protein GpQ	Phage terminase, ATPase subunit GpP	Phage protein	synonymous_variant	LOW
1:PE1	AE006468	2866086	CCTG	TCTT	1846.15	59	1	Synon	ctcctg	ctTCTT	282_285delCCTGinsTCTT	96		fig|99287.836.peg.2885	STM2723		Phage portal vertex protein GpQ	Phage terminase, ATPase subunit GpP	Phage protein	synonymous_variant	LOW
1:PE1	AE006468	2866134	T	C	1721.33	62	1	Synon	ttt	ttC	330T>C	Phe110Phe		fig|99287.836.peg.2885	STM2723		Phage portal vertex protein GpQ	Phage terminase, ATPase subunit GpP	Phage protein	synonymous_variant	LOW
1:PE1	AE006468	2866140	C	T	1817.43	62	1	Synon	aac	aaT	336C>T	Asn112Asn		fig|99287.836.peg.2885	STM2723		Phage portal vertex protein GpQ	Phage terminase, ATPase subunit GpP	Phage protein	synonymous_variant	LOW
1:PE1	AE006468	2866155	ACGGA	GCGCA	1263.78	44	0.88	Synon	aaacggacc	aaGCGCAcc	351_354delACGGinsGCGC	119		fig|99287.836.peg.2885	STM2723		Phage portal vertex protein GpQ	Phage terminase, ATPase subunit GpP	Phage protein	synonymous_variant	LOW
1:PE1	AE006468	2866167	G	A	1346.8	51	0.96	Synon	cgg	cgA	363G>A	Arg121Arg		fig|99287.836.peg.2885	STM2723		Phage portal vertex protein GpQ	Phage terminase, ATPase subunit GpP	Phage protein	synonymous_variant	LOW
1:PE1	AE006468	2866218	T	C	1990.75	61	1	Synon	cgt	cgC	414T>C	Arg138Arg		fig|99287.836.peg.2885	STM2723		Phage portal vertex protein GpQ	Phage terminase, ATPase subunit GpP	Phage protein	synonymous_variant	LOW
1:PE1	AE006468	2866258	ATGACA	CTAACC	1779.38	57	1	Nonsyn	atgaca	CTAACC	454_459delATGACAinsCTAACC	Met152Leu		fig|99287.836.peg.2885	STM2723		Phage portal vertex protein GpQ	Phage terminase, ATPase subunit GpP	Phage protein	missense_variant	MODERATE
1:PE1	AE006468	2866269	G	C	2105.82	67	1	Nonsyn	cag	caC	465G>C	Gln155His		fig|99287.836.peg.2885	STM2723		Phage portal vertex protein GpQ	Phage terminase, ATPase subunit GpP	Phage protein	missense_variant	MODERATE
1:PE1	AE006468	2866338	C	T	2191.18	69	0.99	Synon	ggc	ggT	534C>T	Gly178Gly		fig|99287.836.peg.2885	STM2723		Phage portal vertex protein GpQ	Phage terminase, ATPase subunit GpP	Phage protein	synonymous_variant	LOW
1:PE1	AE006468	2866350	C	T	2065	64	0.98	Synon	tac	taT	546C>T	Tyr182Tyr		fig|99287.836.peg.2885	STM2723		Phage portal vertex protein GpQ	Phage terminase, ATPase subunit GpP	Phage protein	synonymous_variant	LOW
1:PE1	AE006468	2866356	TGCC	AGCT	2074.29	64	1	Synon	tctgcc	tcAGCT	552_555delTGCCinsAGCT	186		fig|99287.836.peg.2885	STM2723		Phage portal vertex protein GpQ	Phage terminase, ATPase subunit GpP	Phage protein	synonymous_variant	LOW
1:PE1	AE006468	2866374	A	G	1876	59	1	Synon	cta	ctG	570A>G	Leu190Leu		fig|99287.836.peg.2885	STM2723		Phage portal vertex protein GpQ	Phage terminase, ATPase subunit GpP	Phage protein	synonymous_variant	LOW
1:PE1	AE006468	2866380	C	T	1942.84	59	1	Synon	aac	aaT	576C>T	Asn192Asn		fig|99287.836.peg.2885	STM2723		Phage portal vertex protein GpQ	Phage terminase, ATPase subunit GpP	Phage protein	synonymous_variant	LOW
1:PE1	AE006468	2866389	TACG	AACA	1814.86	57	0.98	Synon	gctacg	gcAACA	585_588delTACGinsAACA	197		fig|99287.836.peg.2885	STM2723		Phage portal vertex protein GpQ	Phage terminase, ATPase subunit GpP	Phage protein	synonymous_variant	LOW
1:PE1	AE006468	2866401	T	C	1918.4	61	1	Synon	cgt	cgC	597T>C	Arg199Arg		fig|99287.836.peg.2885	STM2723		Phage portal vertex protein GpQ	Phage terminase, ATPase subunit GpP	Phage protein	synonymous_variant	LOW
1:PE1	AE006468	2866410	T	C	2019.55	63	1	Synon	tat	taC	606T>C	Tyr202Tyr		fig|99287.836.peg.2885	STM2723		Phage portal vertex protein GpQ	Phage terminase, ATPase subunit GpP	Phage protein	synonymous_variant	LOW
1:PE1	AE006468	2866416	C	T	1951.28	61	1	Synon	atc	atT	612C>T	Ile204Ile		fig|99287.836.peg.2885	STM2723		Phage portal vertex protein GpQ	Phage terminase, ATPase subunit GpP	Phage protein	synonymous_variant	LOW
1:PE1	AE006468	2866422	C	T	1644.08	52	0.98	Synon	ggc	ggT	618C>T	Gly206Gly		fig|99287.836.peg.2885	STM2723		Phage portal vertex protein GpQ	Phage terminase, ATPase subunit GpP	Phage protein	synonymous_variant	LOW
1:PE1	AE006468	2866431	GGGTTTT	AGGCTTC	1533.52	48	0.98	Synon	gcgggtttt	gcAGGCTTC	627_633delGGGTTTTinsAGGCTTC	212		fig|99287.836.peg.2885	STM2723		Phage portal vertex protein GpQ	Phage terminase, ATPase subunit GpP	Phage protein	synonymous_variant	LOW
1:PE1	AE006468	2866452	C	T	1856.59	59	0.98	Synon	acc	acT	648C>T	Thr216Thr		fig|99287.836.peg.2885	STM2723		Phage portal vertex protein GpQ	Phage terminase, ATPase subunit GpP	Phage protein	synonymous_variant	LOW
1:PE1	AE006468	2866461	A	G	1818.36	58	1	Synon	gca	gcG	657A>G	Ala219Ala		fig|99287.836.peg.2885	STM2723		Phage portal vertex protein GpQ	Phage terminase, ATPase subunit GpP	Phage protein	synonymous_variant	LOW
1:PE1	AE006468	2866497	G	C	1574.51	51	0.98	Synon	gcg	gcC	693G>C	Ala231Ala		fig|99287.836.peg.2885	STM2723		Phage portal vertex protein GpQ	Phage terminase, ATPase subunit GpP	Phage protein	synonymous_variant	LOW
1:PE1	AE006468	2866509	TAAGGGCCCTGGCAATTTTCGAAATCTC	CAAAGGTCCGGGTAACTTCCGCAACCTG	1189.89	38	0.97	Synon	gctaagggccctggcaattttcgaaatctc	gcCAAAGGTCCGGGTAACTTCCGCAACCTG	705_732delTAAGGGCCCTGGCAATTTTCGAAATCTCinsCAAAGGTCCGGGTAACTTCCGCAACCTG	245		fig|99287.836.peg.2885	STM2723		Phage portal vertex protein GpQ	Phage terminase, ATPase subunit GpP	Phage protein	synonymous_variant	LOW
1:PE1	AE006468	2866548	G	A	1395.37	48	0.98	Synon	tcg	tcA	744G>A	Ser248Ser		fig|99287.836.peg.2885	STM2723		Phage portal vertex protein GpQ	Phage terminase, ATPase subunit GpP	Phage protein	synonymous_variant	LOW
1:PE1	AE006468	2866596	G	C	1476.24	53	1	Synon	gtg	gtC	792G>C	Val264Val		fig|99287.836.peg.2885	STM2723		Phage portal vertex protein GpQ	Phage terminase, ATPase subunit GpP	Phage protein	synonymous_variant	LOW
1:PE1	AE006468	2866611	A	G	1488.07	52	0.98	Synon	gaa	gaG	807A>G	Glu269Glu		fig|99287.836.peg.2885	STM2723		Phage portal vertex protein GpQ	Phage terminase, ATPase subunit GpP	Phage protein	synonymous_variant	LOW
1:PE1	AE006468	2866620	T	C	1385.95	48	1	Synon	aat	aaC	816T>C	Asn272Asn		fig|99287.836.peg.2885	STM2723		Phage portal vertex protein GpQ	Phage terminase, ATPase subunit GpP	Phage protein	synonymous_variant	LOW
1:PE1	AE006468	2866632	A	G	1387.9	51	1	Synon	gta	gtG	828A>G	Val276Val		fig|99287.836.peg.2885	STM2723		Phage portal vertex protein GpQ	Phage terminase, ATPase subunit GpP	Phage protein	synonymous_variant	LOW
1:PE1	AE006468	2866638	T	C	1387.71	50	0.96	Synon	cgt	cgC	834T>C	Arg278Arg		fig|99287.836.peg.2885	STM2723		Phage portal vertex protein GpQ	Phage terminase, ATPase subunit GpP	Phage protein	synonymous_variant	LOW
1:PE1	AE006468	2866649	TGGCG	TGGCA	1318.56	49	0.88	Synon	atggcg	aTGGCA	849G>A	Ala283Ala		fig|99287.836.peg.2885	STM2723		Phage portal vertex protein GpQ	Phage terminase, ATPase subunit GpP	Phage protein	synonymous_variant	LOW
1:PE1	AE006468	2866674	G	A	1800.58	56	1	Synon	cag	caA	870G>A	Gln290Gln		fig|99287.836.peg.2885	STM2723		Phage portal vertex protein GpQ	Phage terminase, ATPase subunit GpP	Phage protein	synonymous_variant	LOW
1:PE1	AE006468	2866686	CATC	TATT	1525.15	48	1	Synon	atcatc	atTATT	882_885delCATCinsTATT	296		fig|99287.836.peg.2885	STM2723		Phage portal vertex protein GpQ	Phage terminase, ATPase subunit GpP	Phage protein	synonymous_variant	LOW
1:PE1	AE006468	2866695	T	C	1470.02	47	1	Synon	aat	aaC	891T>C	Asn297Asn		fig|99287.836.peg.2885	STM2723		Phage portal vertex protein GpQ	Phage terminase, ATPase subunit GpP	Phage protein	synonymous_variant	LOW
1:PE1	AE006468	2866713	C	T	1282.53	45	1	Synon	ggc	ggT	909C>T	Gly303Gly		fig|99287.836.peg.2885	STM2723		Phage portal vertex protein GpQ	Phage terminase, ATPase subunit GpP	Phage protein	synonymous_variant	LOW
1:PE1	AE006468	2866719	A	T	1312.88	43	1	Synon	gta	gtT	915A>T	Val305Val		fig|99287.836.peg.2885	STM2723		Phage portal vertex protein GpQ	Phage terminase, ATPase subunit GpP	Phage protein	synonymous_variant	LOW
1:PE1	AE006468	2866737	A	C	1210.43	42	1	Synon	gta	gtC	933A>C	Val311Val		fig|99287.836.peg.2885	STM2723		Phage portal vertex protein GpQ	Phage terminase, ATPase subunit GpP	Phage protein	synonymous_variant	LOW
1:PE1	AE006468	2866743	G	C	1142	42	1	Synon	gtg	gtC	939G>C	Val313Val		fig|99287.836.peg.2885	STM2723		Phage portal vertex protein GpQ	Phage terminase, ATPase subunit GpP	Phage protein	synonymous_variant	LOW
1:PE1	AE006468	2868739	T	C	514.313	18	1											Phage protein	Phage protein	intergenic_region	MODIFIER
1:PE1	AE006468	2868761	TCTAC	CATGA	514.68	17	0.94											Phage protein	Phage protein	intergenic_region	MODIFIER
1:PE1	AE006468	2868781	AACTG	TTCTA	681.424	21	1											Phage protein	Phage protein	intergenic_region	MODIFIER
1:PE1	AE006468	2868794	TAACACAAAA	CATCAAAAAC	631.844	21	1											Phage protein	Phage protein	intergenic_region	MODIFIER
1:PE1	AE006468	2869708	T	C	122.75	6	1	Synon	gaa	gaG	213A>G	Glu71Glu		fig|99287.836.peg.2888	STM2727		DNA-damage-inducible protein I	Phage protein	Phage protein	synonymous_variant	LOW
1:PE1	AE006468	2869714	C	G	145.255	6	1	Synon	gtg	gtC	207G>C	Val69Val		fig|99287.836.peg.2888	STM2727		DNA-damage-inducible protein I	Phage protein	Phage protein	synonymous_variant	LOW
1:PE1	AE006468	2869719	T	G	138.417	6	1	Nonsyn	aag	Cag	202A>C	Lys68Gln		fig|99287.836.peg.2888	STM2727		DNA-damage-inducible protein I	Phage protein	Phage protein	missense_variant	MODERATE
1:PE1	AE006468	2869726	A	G	142.448	6	1	Synon	att	atC	195T>C	Ile65Ile		fig|99287.836.peg.2888	STM2727		DNA-damage-inducible protein I	Phage protein	Phage protein	synonymous_variant	LOW
1:PE1	AE006468	2869731	T	C	144.084	6	1	Nonsyn	aaa	Gaa	190A>G	Lys64Glu		fig|99287.836.peg.2888	STM2727		DNA-damage-inducible protein I	Phage protein	Phage protein	missense_variant	MODERATE
1:PE1	AE006468	2869811	ACC	GCT	724.103	24	1	Nonsyn	acggta	acAGCa	108_110delGGTinsAGC	Val37Ala		fig|99287.836.peg.2888	STM2727		DNA-damage-inducible protein I	Phage protein	Phage protein	missense_variant	MODERATE
1:PE1	AE006468	2869828	G	A	864.218	32	0.97	Synon	ccc	ccT	93C>T	Pro31Pro		fig|99287.836.peg.2888	STM2727		DNA-damage-inducible protein I	Phage protein	Phage protein	synonymous_variant	LOW
1:PE1	AE006468	2869836	GATTG	AATTA	1006.45	33	1	Synon	cgcaatctg	cgTAATTtg	81_85delCAATCinsTAATT	30		fig|99287.836.peg.2888	STM2727		DNA-damage-inducible protein I	Phage protein	Phage protein	synonymous_variant	LOW
1:PE1	AE006468	2869870	G	T	1360.18	44	1	Synon	acc	acA	51C>A	Thr17Thr		fig|99287.836.peg.2888	STM2727		DNA-damage-inducible protein I	Phage protein	Phage protein	synonymous_variant	LOW
1:PE1	AE006468	2869921	AAAAGTCACCTCAATTGATGACA	ACAGATTCCCTTTAACTGGTTACG	211.622	8	1	Insertion			177_*9delTGTCATCAATTGAGGTGACTTTinsCGTAACCAGTTAAAGGGAATCTG	Ile61fs						DNA-damage-inducible protein I	Phage protein	frameshift_variant&stop_retained_variant&splice_region_variant	HIGH
1:PE1	AE006468	2869952	GCGGTT	CCGGCA	216.733	8	1	Nonsyn	aaccgc	TGCCGG	163_168delAACCGCinsTGCCGG	Asn55Cys		fig|99287.836.peg.2889	STM2728		Phage protein	DNA-damage-inducible protein I	Phage replication protein GpA, endonuclease	missense_variant	MODERATE
1:PE1	AE006468	2869964	GTGGGTTCT	ATGGCTGCG	214.005	8	1	Nonsyn	agaacccac	CGCAGCCAT	148_156delAGAACCCACinsCGCAGCCAT	Thr51Ser		fig|99287.836.peg.2889	STM2728		Phage protein	DNA-damage-inducible protein I	Phage replication protein GpA, endonuclease	missense_variant	MODERATE
1:PE1	AE006468	2869979	T	C	202.09	8	1	Synon	gca	gcG	141A>G	Ala47Ala		fig|99287.836.peg.2889	STM2728		Phage protein	DNA-damage-inducible protein I	Phage replication protein GpA, endonuclease	synonymous_variant	LOW
1:PE1	AE006468	2869985	GAGTTCATCT	CAACTCGTCG	220.825	8	1	Synon	acagatgaactc	acCGACGAGTTG	126_135delAGATGAACTCinsCGACGAGTTG	46		fig|99287.836.peg.2889	STM2728		Phage protein	DNA-damage-inducible protein I	Phage replication protein GpA, endonuclease	synonymous_variant	LOW
1:PE1	AE006468	2870003	AGAA	GGAC	246.313	9	1	Synon	gtttct	gtGTCC	114_117delTTCTinsGTCC	40		fig|99287.836.peg.2889	STM2728		Phage protein	DNA-damage-inducible protein I	Phage replication protein GpA, endonuclease	synonymous_variant	LOW
1:PE1	AE006468	2870015	CAGG	GATA	243.638	9	1	Nonsyn	gccctg	gcTATC	102_105delCCTGinsTATC	Leu35Ile		fig|99287.836.peg.2889	STM2728		Phage protein	DNA-damage-inducible protein I	Phage replication protein GpA, endonuclease	missense_variant	MODERATE
1:PE1	AE006468	2870026	CCTTC	GCTTT	282.656	10	1	Nonsyn	gagaagggg	gaAAAGCgg	90_94delGAAGGinsAAAGC	Gly32Arg		fig|99287.836.peg.2889	STM2728		Phage protein	DNA-damage-inducible protein I	Phage replication protein GpA, endonuclease	missense_variant	MODERATE
1:PE1	AE006468	2870036	ATCACTA	GTCGCTG	262.002	10	1	Synon	tgtagtgat	tgCAGCGAC	78_84delTAGTGATinsCAGCGAC	29		fig|99287.836.peg.2889	STM2728		Phage protein	DNA-damage-inducible protein I	Phage replication protein GpA, endonuclease	synonymous_variant	LOW
1:PE1	AE006468	2870066	AAG	GAT	1142.53	37	0.97	Nonsyn	ctt	ATC	52_54delCTTinsATC	Leu18Ile		fig|99287.836.peg.2889	STM2728		Phage protein	DNA-damage-inducible protein I	Phage replication protein GpA, endonuclease	missense_variant	MODERATE
1:PE1	AE006468	2870096	A	C	1062.43	38	1	Synon	tct	tcG	24T>G	Ser8Ser		fig|99287.836.peg.2889	STM2728		Phage protein	DNA-damage-inducible protein I	Phage replication protein GpA, endonuclease	synonymous_variant	LOW
1:PE1	AE006468	2870103	AAAAA	AAAAG	976.962	34	0.94	Nonsyn	tttttg	CTTTTg	13T>C	Phe5Leu		fig|99287.836.peg.2889	STM2728		Phage protein	DNA-damage-inducible protein I	Phage replication protein GpA, endonuclease	missense_variant	MODERATE
1:PE1	AE006468	2870123	T	C	591.93	19	1											Phage protein	Phage replication protein GpA, endonuclease	intergenic_region	MODIFIER
1:PE1	AE006468	2870130	ATGACA	TTCACTG	178.346	6	1	Insertion										Phage protein	Phage replication protein GpA, endonuclease	intergenic_region	MODIFIER
1:PE1	AE006468	2870139	CAAG	CGGAACA	177.946	6	1	Insertion										Phage protein	Phage replication protein GpA, endonuclease	intergenic_region	MODIFIER
1:PE1	AE006468	2870153	C	T	220.01	7	1											Phage protein	Phage replication protein GpA, endonuclease	intergenic_region	MODIFIER
1:PE1	AE006468	2870172	T	A	215.136	7	1											Phage protein	Phage replication protein GpA, endonuclease	intergenic_region	MODIFIER
1:PE1	AE006468	2870636	GCAA	ACAG	1440.41	52	1	Nonsyn	cttgct	cCTGTt	2063_2066delTTGCinsCTGT	LeuAla688ProVal		fig|99287.836.peg.2890	STM2729		Phage replication protein GpA, endonuclease	Phage protein	Phage DNA adenine methylase (EC 2.1.1.72)	missense_variant	MODERATE
1:PE1	AE006468	2870673	A	T	1689.84	61	1	Nonsyn	tgc	Agc	2029T>A	Cys677Ser		fig|99287.836.peg.2890	STM2729		Phage replication protein GpA, endonuclease	Phage protein	Phage DNA adenine methylase (EC 2.1.1.72)	missense_variant	MODERATE
1:PE1	AE006468	2870690	G	A	1738.17	63	1	Nonsyn	gca	gTa	2012C>T	Ala671Val		fig|99287.836.peg.2890	STM2729		Phage replication protein GpA, endonuclease	Phage protein	Phage DNA adenine methylase (EC 2.1.1.72)	missense_variant	MODERATE
1:PE1	AE006468	2870716	A	G	1877.11	63	1	Synon	cgt	cgC	1986T>C	Arg662Arg		fig|99287.836.peg.2890	STM2729		Phage replication protein GpA, endonuclease	Phage protein	Phage DNA adenine methylase (EC 2.1.1.72)	synonymous_variant	LOW
1:PE1	AE006468	2870736	T	C	2037.3	64	1	Nonsyn	atg	Gtg	1966A>G	Met656Val		fig|99287.836.peg.2890	STM2729		Phage replication protein GpA, endonuclease	Phage protein	Phage DNA adenine methylase (EC 2.1.1.72)	missense_variant	MODERATE
1:PE1	AE006468	2870762	G	A	2001.6	65	1	Nonsyn	gca	gTa	1940C>T	Ala647Val		fig|99287.836.peg.2890	STM2729		Phage replication protein GpA, endonuclease	Phage protein	Phage DNA adenine methylase (EC 2.1.1.72)	missense_variant	MODERATE
1:PE1	AE006468	2870803	G	A	1450.65	49	0.98	Synon	ggc	ggT	1899C>T	Gly633Gly		fig|99287.836.peg.2890	STM2729		Phage replication protein GpA, endonuclease	Phage protein	Phage DNA adenine methylase (EC 2.1.1.72)	synonymous_variant	LOW
1:PE1	AE006468	2870839	T	C	1561.88	52	1	Synon	aca	acG	1863A>G	Thr621Thr		fig|99287.836.peg.2890	STM2729		Phage replication protein GpA, endonuclease	Phage protein	Phage DNA adenine methylase (EC 2.1.1.72)	synonymous_variant	LOW
1:PE1	AE006468	2870914	A	G	1674.06	59	0.98	Synon	gat	gaC	1788T>C	Asp596Asp		fig|99287.836.peg.2890	STM2729		Phage replication protein GpA, endonuclease	Phage protein	Phage DNA adenine methylase (EC 2.1.1.72)	synonymous_variant	LOW
1:PE1	AE006468	2870983	T	C	2195.59	71	1	Synon	caa	caG	1719A>G	Gln573Gln		fig|99287.836.peg.2890	STM2729		Phage replication protein GpA, endonuclease	Phage protein	Phage DNA adenine methylase (EC 2.1.1.72)	synonymous_variant	LOW
1:PE1	AE006468	2871109	A	G	2768.2	90	1	Synon	gat	gaC	1593T>C	Asp531Asp		fig|99287.836.peg.2890	STM2729		Phage replication protein GpA, endonuclease	Phage protein	Phage DNA adenine methylase (EC 2.1.1.72)	synonymous_variant	LOW
1:PE1	AE006468	2871120	G	A	2719.42	87	0.96	Nonsyn	cca	Tca	1582C>T	Pro528Ser		fig|99287.836.peg.2890	STM2729		Phage replication protein GpA, endonuclease	Phage protein	Phage DNA adenine methylase (EC 2.1.1.72)	missense_variant	MODERATE
1:PE1	AE006468	2871160	C	T	2961.73	97	0.99	Synon	ggg	ggA	1542G>A	Gly514Gly		fig|99287.836.peg.2890	STM2729		Phage replication protein GpA, endonuclease	Phage protein	Phage DNA adenine methylase (EC 2.1.1.72)	synonymous_variant	LOW
1:PE1	AE006468	2871247	C	A	3105.08	103	1	Synon	ggg	ggT	1455G>T	Gly485Gly		fig|99287.836.peg.2890	STM2729		Phage replication protein GpA, endonuclease	Phage protein	Phage DNA adenine methylase (EC 2.1.1.72)	synonymous_variant	LOW
1:PE1	AE006468	2871319	ACGG	GCGA	2761.28	91	0.99	Synon	gaccgt	gaTCGC	1380_1383delCCGTinsTCGC	462		fig|99287.836.peg.2890	STM2729		Phage replication protein GpA, endonuclease	Phage protein	Phage DNA adenine methylase (EC 2.1.1.72)	synonymous_variant	LOW
1:PE1	AE006468	2871397	G	A	2776.27	94	0.96	Synon	tac	taT	1305C>T	Tyr435Tyr		fig|99287.836.peg.2890	STM2729		Phage replication protein GpA, endonuclease	Phage protein	Phage DNA adenine methylase (EC 2.1.1.72)	synonymous_variant	LOW
1:PE1	AE006468	2871414	T	C	2836.6	98	1	Nonsyn	acc	Gcc	1288A>G	Thr430Ala		fig|99287.836.peg.2890	STM2729		Phage replication protein GpA, endonuclease	Phage protein	Phage DNA adenine methylase (EC 2.1.1.72)	missense_variant	MODERATE
1:PE1	AE006468	2871424	G	T	3119.13	99	1	Synon	gcc	gcA	1278C>A	Ala426Ala		fig|99287.836.peg.2890	STM2729		Phage replication protein GpA, endonuclease	Phage protein	Phage DNA adenine methylase (EC 2.1.1.72)	synonymous_variant	LOW
1:PE1	AE006468	2871439	G	A	3188.93	101	0.99	Synon	gcc	gcT	1263C>T	Ala421Ala		fig|99287.836.peg.2890	STM2729		Phage replication protein GpA, endonuclease	Phage protein	Phage DNA adenine methylase (EC 2.1.1.72)	synonymous_variant	LOW
1:PE1	AE006468	2871445	T	C	3141.69	101	1	Synon	aca	acG	1257A>G	Thr419Thr		fig|99287.836.peg.2890	STM2729		Phage replication protein GpA, endonuclease	Phage protein	Phage DNA adenine methylase (EC 2.1.1.72)	synonymous_variant	LOW
1:PE1	AE006468	2871478	C	A	3096.13	98	1	Synon	acg	acT	1224G>T	Thr408Thr		fig|99287.836.peg.2890	STM2729		Phage replication protein GpA, endonuclease	Phage protein	Phage DNA adenine methylase (EC 2.1.1.72)	synonymous_variant	LOW
1:PE1	AE006468	2871505	C	T	2823.81	91	1	Synon	agg	agA	1197G>A	Arg399Arg		fig|99287.836.peg.2890	STM2729		Phage replication protein GpA, endonuclease	Phage protein	Phage DNA adenine methylase (EC 2.1.1.72)	synonymous_variant	LOW
1:PE1	AE006468	2871520	A	G	2829.27	91	1	Synon	act	acC	1182T>C	Thr394Thr		fig|99287.836.peg.2890	STM2729		Phage replication protein GpA, endonuclease	Phage protein	Phage DNA adenine methylase (EC 2.1.1.72)	synonymous_variant	LOW
1:PE1	AE006468	2871562	C	A	2479.47	76	1	Synon	gcg	gcT	1140G>T	Ala380Ala		fig|99287.836.peg.2890	STM2729		Phage replication protein GpA, endonuclease	Phage protein	Phage DNA adenine methylase (EC 2.1.1.72)	synonymous_variant	LOW
1:PE1	AE006468	2871586	G	T	2604.09	81	1	Synon	atc	atA	1116C>A	Ile372Ile		fig|99287.836.peg.2890	STM2729		Phage replication protein GpA, endonuclease	Phage protein	Phage DNA adenine methylase (EC 2.1.1.72)	synonymous_variant	LOW
1:PE1	AE006468	2871598	C	T	2713.59	85	1	Synon	ggg	ggA	1104G>A	Gly368Gly		fig|99287.836.peg.2890	STM2729		Phage replication protein GpA, endonuclease	Phage protein	Phage DNA adenine methylase (EC 2.1.1.72)	synonymous_variant	LOW
1:PE1	AE006468	2871634	C	T	1749.35	74	0.95	Synon	gcg	gcA	1068G>A	Ala356Ala		fig|99287.836.peg.2890	STM2729		Phage replication protein GpA, endonuclease	Phage protein	Phage DNA adenine methylase (EC 2.1.1.72)	synonymous_variant	LOW
1:PE1	AE006468	2871655	G	A	1720.14	68	0.94	Synon	aac	aaT	1047C>T	Asn349Asn		fig|99287.836.peg.2890	STM2729		Phage replication protein GpA, endonuclease	Phage protein	Phage DNA adenine methylase (EC 2.1.1.72)	synonymous_variant	LOW
1:PE1	AE006468	2871664	G	A	1739.42	68	0.94	Synon	gac	gaT	1038C>T	Asp346Asp		fig|99287.836.peg.2890	STM2729		Phage replication protein GpA, endonuclease	Phage protein	Phage DNA adenine methylase (EC 2.1.1.72)	synonymous_variant	LOW
1:PE1	AE006468	2871699	T	C	1694.06	63	1	Nonsyn	atc	Gtc	1003A>G	Ile335Val		fig|99287.836.peg.2890	STM2729		Phage replication protein GpA, endonuclease	Phage protein	Phage DNA adenine methylase (EC 2.1.1.72)	missense_variant	MODERATE
1:PE1	AE006468	2871712	GC	AC	1458.27	55	0.86	Synon	cgc	cGT	990C>T	Arg330Arg		fig|99287.836.peg.2890	STM2729		Phage replication protein GpA, endonuclease	Phage protein	Phage DNA adenine methylase (EC 2.1.1.72)	synonymous_variant	LOW
1:PE1	AE006468	2871766	G	A	1332.99	54	0.96	Synon	tac	taT	936C>T	Tyr312Tyr		fig|99287.836.peg.2890	STM2729		Phage replication protein GpA, endonuclease	Phage protein	Phage DNA adenine methylase (EC 2.1.1.72)	synonymous_variant	LOW
1:PE1	AE006468	2871781	TGAGGCTTTC	GGACGCTTTT	894.138	36	0.75	Synon	aagaaagcctca	aaAAAAGCGTCC	912_921delGAAAGCCTCAinsAAAAGCGTCC	308		fig|99287.836.peg.2890	STM2729		Phage replication protein GpA, endonuclease	Phage protein	Phage DNA adenine methylase (EC 2.1.1.72)	synonymous_variant	LOW
1:PE1	AE006468	2871796	GA	AA	1256.59	44	0.86	Synon	gtc	gTT	906C>T	Val302Val		fig|99287.836.peg.2890	STM2729		Phage replication protein GpA, endonuclease	Phage protein	Phage DNA adenine methylase (EC 2.1.1.72)	synonymous_variant	LOW
1:PE1	AE006468	2871811	G	T	1107.17	44	0.86	Synon	cgc	cgA	891C>A	Arg297Arg		fig|99287.836.peg.2890	STM2729		Phage replication protein GpA, endonuclease	Phage protein	Phage DNA adenine methylase (EC 2.1.1.72)	synonymous_variant	LOW
1:PE1	AE006468	2871816	ACTGCT	GCTGTT	1054.48	39	0.75	Synon	gagcagttg	gAACAGCtg	882_886delGCAGTinsACAGC	297		fig|99287.836.peg.2890	STM2729		Phage replication protein GpA, endonuclease	Phage protein	Phage DNA adenine methylase (EC 2.1.1.72)	synonymous_variant	LOW
1:PE1	AE006468	2871835	G	A	2300.76	76	0.97	Synon	tgc	tgT	867C>T	Cys289Cys		fig|99287.836.peg.2890	STM2729		Phage replication protein GpA, endonuclease	Phage protein	Phage DNA adenine methylase (EC 2.1.1.72)	synonymous_variant	LOW
1:PE1	AE006468	2871850	CAA	AAG	2325.69	75	1	Synon	ttg	CTT	850_852delTTGinsCTT	285		fig|99287.836.peg.2890	STM2729		Phage replication protein GpA, endonuclease	Phage protein	Phage DNA adenine methylase (EC 2.1.1.72)	synonymous_variant	LOW
1:PE1	AE006468	2871860	C	T	2410.38	77	1	Nonsyn	tgt	tAt	842G>A	Cys281Tyr		fig|99287.836.peg.2890	STM2729		Phage replication protein GpA, endonuclease	Phage protein	Phage DNA adenine methylase (EC 2.1.1.72)	missense_variant	MODERATE
1:PE1	AE006468	2871886	G	C	2253.39	78	0.97	Synon	gcc	gcG	816C>G	Ala272Ala		fig|99287.836.peg.2890	STM2729		Phage replication protein GpA, endonuclease	Phage protein	Phage DNA adenine methylase (EC 2.1.1.72)	synonymous_variant	LOW
1:PE1	AE006468	2871925	A	G	2490.45	83	1	Synon	cgt	cgC	777T>C	Arg259Arg		fig|99287.836.peg.2890	STM2729		Phage replication protein GpA, endonuclease	Phage protein	Phage DNA adenine methylase (EC 2.1.1.72)	synonymous_variant	LOW
1:PE1	AE006468	2871961	T	A	2264.15	79	0.99	Synon	cca	ccT	741A>T	Pro247Pro		fig|99287.836.peg.2890	STM2729		Phage replication protein GpA, endonuclease	Phage protein	Phage DNA adenine methylase (EC 2.1.1.72)	synonymous_variant	LOW
1:PE1	AE006468	2871967	A	G	2175.02	73	1	Synon	att	atC	735T>C	Ile245Ile		fig|99287.836.peg.2890	STM2729		Phage replication protein GpA, endonuclease	Phage protein	Phage DNA adenine methylase (EC 2.1.1.72)	synonymous_variant	LOW
1:PE1	AE006468	2871993	CA	AG	1938.92	70	0.97	Nonsyn	gctgca	gcCTca	708_709delTGinsCT	Ala237Ser		fig|99287.836.peg.2890	STM2729		Phage replication protein GpA, endonuclease	Phage protein	Phage DNA adenine methylase (EC 2.1.1.72)	missense_variant	MODERATE
1:PE1	AE006468	2872044	T	A	2086.35	70	0.99	Nonsyn	agt	Tgt	658A>T	Ser220Cys		fig|99287.836.peg.2890	STM2729		Phage replication protein GpA, endonuclease	Phage protein	Phage DNA adenine methylase (EC 2.1.1.72)	missense_variant	MODERATE
1:PE1	AE006468	2872053	G	A	2232.5	74	1	Synon	ctg	Ttg	649C>T	Leu217Leu		fig|99287.836.peg.2890	STM2729		Phage replication protein GpA, endonuclease	Phage protein	Phage DNA adenine methylase (EC 2.1.1.72)	synonymous_variant	LOW
1:PE1	AE006468	2872102	C	T	2010.34	65	1	Synon	acg	acA	600G>A	Thr200Thr		fig|99287.836.peg.2890	STM2729		Phage replication protein GpA, endonuclease	Phage protein	Phage DNA adenine methylase (EC 2.1.1.72)	synonymous_variant	LOW
1:PE1	AE006468	2872108	T	A	2065.8	64	1	Synon	cta	ctT	594A>T	Leu198Leu		fig|99287.836.peg.2890	STM2729		Phage replication protein GpA, endonuclease	Phage protein	Phage DNA adenine methylase (EC 2.1.1.72)	synonymous_variant	LOW
1:PE1	AE006468	2872114	TTTG	CTTA	1945.61	62	1	Synon	gtcaaa	gtTAAG	585_588delCAAAinsTAAG	197		fig|99287.836.peg.2890	STM2729		Phage replication protein GpA, endonuclease	Phage protein	Phage DNA adenine methylase (EC 2.1.1.72)	synonymous_variant	LOW
1:PE1	AE006468	2872141	G	C	2022.26	62	1	Synon	ctc	ctG	561C>G	Leu187Leu		fig|99287.836.peg.2890	STM2729		Phage replication protein GpA, endonuclease	Phage protein	Phage DNA adenine methylase (EC 2.1.1.72)	synonymous_variant	LOW
1:PE1	AE006468	2872153	C	T	2073.87	67	0.99	Synon	ggg	ggA	549G>A	Gly183Gly		fig|99287.836.peg.2890	STM2729		Phage replication protein GpA, endonuclease	Phage protein	Phage DNA adenine methylase (EC 2.1.1.72)	synonymous_variant	LOW
1:PE1	AE006468	2872165	GTCG	ATCA	2038.51	63	0.95	Synon	cacgac	caTGAT	534_537delCGACinsTGAT	180		fig|99287.836.peg.2890	STM2729		Phage replication protein GpA, endonuclease	Phage protein	Phage DNA adenine methylase (EC 2.1.1.72)	synonymous_variant	LOW
1:PE1	AE006468	2872174	C	T	2317.39	72	0.99	Synon	gcg	gcA	528G>A	Ala176Ala		fig|99287.836.peg.2890	STM2729		Phage replication protein GpA, endonuclease	Phage protein	Phage DNA adenine methylase (EC 2.1.1.72)	synonymous_variant	LOW
1:PE1	AE006468	2872192	C	T	2534.47	80	1	Synon	gcg	gcA	510G>A	Ala170Ala		fig|99287.836.peg.2890	STM2729		Phage replication protein GpA, endonuclease	Phage protein	Phage DNA adenine methylase (EC 2.1.1.72)	synonymous_variant	LOW
1:PE1	AE006468	2872199	A	G	2469.31	82	1	Nonsyn	gtg	gCg	503T>C	Val168Ala		fig|99287.836.peg.2890	STM2729		Phage replication protein GpA, endonuclease	Phage protein	Phage DNA adenine methylase (EC 2.1.1.72)	missense_variant	MODERATE
1:PE1	AE006468	2872237	C	G	2758.89	92	1	Synon	ccg	ccC	465G>C	Pro155Pro		fig|99287.836.peg.2890	STM2729		Phage replication protein GpA, endonuclease	Phage protein	Phage DNA adenine methylase (EC 2.1.1.72)	synonymous_variant	LOW
1:PE1	AE006468	2872246	T	G	2839.43	92	1	Synon	aca	acC	456A>C	Thr152Thr		fig|99287.836.peg.2890	STM2729		Phage replication protein GpA, endonuclease	Phage protein	Phage DNA adenine methylase (EC 2.1.1.72)	synonymous_variant	LOW
1:PE1	AE006468	2872252	G	A	2694.04	88	1	Synon	cgc	cgT	450C>T	Arg150Arg		fig|99287.836.peg.2890	STM2729		Phage replication protein GpA, endonuclease	Phage protein	Phage DNA adenine methylase (EC 2.1.1.72)	synonymous_variant	LOW
1:PE1	AE006468	2872273	TTTTG	CTTTT	2618.99	84	0.98	Nonsyn	gcaaaa	gAAAAG	425_429delCAAAAinsAAAAG	Ala142Glu		fig|99287.836.peg.2890	STM2729		Phage replication protein GpA, endonuclease	Phage protein	Phage DNA adenine methylase (EC 2.1.1.72)	missense_variant	MODERATE
1:PE1	AE006468	2872312	AAGTAGC	CAGCAAA	474.606	15	0.94	Synon	ccgctactt	ccTTTGCTG	384_390delGCTACTTinsTTTGCTG	131		fig|99287.836.peg.2890	STM2729		Phage replication protein GpA, endonuclease	Phage protein	Phage DNA adenine methylase (EC 2.1.1.72)	synonymous_variant	LOW
1:PE1	AE006468	2872330	ATGCGCCGGTTG	GTGTGGTGGCAT	314.174	10	1	Nonsyn	caaccggcgcat	ATGCCACCACAC	361_372delCAACCGGCGCATinsATGCCACCACAC	GlnProAla121MetProPro		fig|99287.836.peg.2890	STM2729		Phage replication protein GpA, endonuclease	Phage protein	Phage DNA adenine methylase (EC 2.1.1.72)	missense_variant	MODERATE
1:PE1	AE006468	2872346	CCC	TTA	321.062	10	1	Nonsyn	gtgggc	gtTAAc	354_356delGGGinsTAA	Gly119Asn		fig|99287.836.peg.2890	STM2729		Phage replication protein GpA, endonuclease	Phage protein	Phage DNA adenine methylase (EC 2.1.1.72)	missense_variant	MODERATE
1:PE1	AE006468	2872354	GGCAATAATG	AGCCAGAATA	308.281	10	1	Nonsyn	gtcattattgcc	gtTATTCTGGCT	339_348delCATTATTGCCinsTATTCTGGCT	Ile115Leu		fig|99287.836.peg.2890	STM2729		Phage replication protein GpA, endonuclease	Phage protein	Phage DNA adenine methylase (EC 2.1.1.72)	missense_variant	MODERATE
1:PE1	AE006468	2872372	G	A	1619.89	50	1	Synon	ccc	ccT	330C>T	Pro110Pro		fig|99287.836.peg.2890	STM2729		Phage replication protein GpA, endonuclease	Phage protein	Phage DNA adenine methylase (EC 2.1.1.72)	synonymous_variant	LOW
1:PE1	AE006468	2872384	T	C	1714.27	57	1	Synon	caa	caG	318A>G	Gln106Gln		fig|99287.836.peg.2890	STM2729		Phage replication protein GpA, endonuclease	Phage protein	Phage DNA adenine methylase (EC 2.1.1.72)	synonymous_variant	LOW
1:PE1	AE006468	2872393	A	G	1768.84	59	1	Synon	cgt	cgC	309T>C	Arg103Arg		fig|99287.836.peg.2890	STM2729		Phage replication protein GpA, endonuclease	Phage protein	Phage DNA adenine methylase (EC 2.1.1.72)	synonymous_variant	LOW
1:PE1	AE006468	2872400	G	A	1878.17	61	1	Nonsyn	acg	aTg	302C>T	Thr101Met		fig|99287.836.peg.2890	STM2729		Phage replication protein GpA, endonuclease	Phage protein	Phage DNA adenine methylase (EC 2.1.1.72)	missense_variant	MODERATE
1:PE1	AE006468	2872409	TGG	CGA	1908.87	63	1	Nonsyn	agccat	agTCGt	291_293delCCAinsTCG	His98Arg		fig|99287.836.peg.2890	STM2729		Phage replication protein GpA, endonuclease	Phage protein	Phage DNA adenine methylase (EC 2.1.1.72)	missense_variant	MODERATE
1:PE1	AE006468	2872423	A	G	1951.7	64	1	Synon	gat	gaC	279T>C	Asp93Asp		fig|99287.836.peg.2890	STM2729		Phage replication protein GpA, endonuclease	Phage protein	Phage DNA adenine methylase (EC 2.1.1.72)	synonymous_variant	LOW
1:PE1	AE006468	2872430	TCT	ACC	2152.33	68	1	Nonsyn	atagag	atGGTg	270_272delAGAinsGGT	IleGlu90MetVal		fig|99287.836.peg.2890	STM2729		Phage replication protein GpA, endonuclease	Phage protein	Phage DNA adenine methylase (EC 2.1.1.72)	missense_variant	MODERATE
1:PE1	AE006468	2872438	A	G	2411.56	77	1	Synon	cgt	cgC	264T>C	Arg88Arg		fig|99287.836.peg.2890	STM2729		Phage replication protein GpA, endonuclease	Phage protein	Phage DNA adenine methylase (EC 2.1.1.72)	synonymous_variant	LOW
1:PE1	AE006468	2872500	T	C	2568.76	83	0.99	Nonsyn	acg	Gcg	202A>G	Thr68Ala		fig|99287.836.peg.2890	STM2729		Phage replication protein GpA, endonuclease	Phage protein	Phage DNA adenine methylase (EC 2.1.1.72)	missense_variant	MODERATE
1:PE1	AE006468	2872512	A	G	2581.38	84	0.99	Synon	ttg	Ctg	190T>C	Leu64Leu		fig|99287.836.peg.2890	STM2729		Phage replication protein GpA, endonuclease	Phage protein	Phage DNA adenine methylase (EC 2.1.1.72)	synonymous_variant	LOW
1:PE1	AE006468	2872579	T	G	2059.36	67	1	Nonsyn	gaa	gaC	123A>C	Glu41Asp		fig|99287.836.peg.2890	STM2729		Phage replication protein GpA, endonuclease	Phage protein	Phage DNA adenine methylase (EC 2.1.1.72)	missense_variant	MODERATE
1:PE1	AE006468	2872585	T	C	2022.47	66	1	Synon	cca	ccG	117A>G	Pro39Pro		fig|99287.836.peg.2890	STM2729		Phage replication protein GpA, endonuclease	Phage protein	Phage DNA adenine methylase (EC 2.1.1.72)	synonymous_variant	LOW
1:PE1	AE006468	2872597	C	T	2064.52	69	1	Synon	ccg	ccA	105G>A	Pro35Pro		fig|99287.836.peg.2890	STM2729		Phage replication protein GpA, endonuclease	Phage protein	Phage DNA adenine methylase (EC 2.1.1.72)	synonymous_variant	LOW
1:PE1	AE006468	2872606	C	T	2008.01	65	0.98	Synon	gcg	gcA	96G>A	Ala32Ala		fig|99287.836.peg.2890	STM2729		Phage replication protein GpA, endonuclease	Phage protein	Phage DNA adenine methylase (EC 2.1.1.72)	synonymous_variant	LOW
1:PE1	AE006468	2872615	TGGGG	GGGGT	1926.27	63	0.98	Nonsyn	acccca	aACCCC	83_87delCCCCAinsACCCC	Thr28Asn		fig|99287.836.peg.2890	STM2729		Phage replication protein GpA, endonuclease	Phage protein	Phage DNA adenine methylase (EC 2.1.1.72)	missense_variant	MODERATE
1:PE1	AE006468	2872629	G	A	2069.76	65	1	Nonsyn	cca	Tca	73C>T	Pro25Ser		fig|99287.836.peg.2890	STM2729		Phage replication protein GpA, endonuclease	Phage protein	Phage DNA adenine methylase (EC 2.1.1.72)	missense_variant	MODERATE
1:PE1	AE006468	2872634	A	G	1899.4	65	1	Nonsyn	gtc	gCc	68T>C	Val23Ala		fig|99287.836.peg.2890	STM2729		Phage replication protein GpA, endonuclease	Phage protein	Phage DNA adenine methylase (EC 2.1.1.72)	missense_variant	MODERATE
1:PE1	AE006468	2872654	A	G	1896.31	64	0.98	Synon	ggt	ggC	48T>C	Gly16Gly		fig|99287.836.peg.2890	STM2729		Phage replication protein GpA, endonuclease	Phage protein	Phage DNA adenine methylase (EC 2.1.1.72)	synonymous_variant	LOW
1:PE1	AE006468	2872719	T	C	1796.68	58	1	Synon	gta	gtG	831A>G	Val277Val		fig|99287.836.peg.2891	STM2730		Phage DNA adenine methylase (EC 2.1.1.72)	Phage replication protein GpA, endonuclease	Phage TraR/YbiI family protein	synonymous_variant	LOW
1:PE1	AE006468	2872731	A	T	1938.48	61	1	Synon	cct	ccA	819T>A	Pro273Pro		fig|99287.836.peg.2891	STM2730		Phage DNA adenine methylase (EC 2.1.1.72)	Phage replication protein GpA, endonuclease	Phage TraR/YbiI family protein	synonymous_variant	LOW
1:PE1	AE006468	2872749	A	G	1925.4	61	1	Synon	gtt	gtC	801T>C	Val267Val		fig|99287.836.peg.2891	STM2730		Phage DNA adenine methylase (EC 2.1.1.72)	Phage replication protein GpA, endonuclease	Phage TraR/YbiI family protein	synonymous_variant	LOW
1:PE1	AE006468	2872763	A	C	2061.82	65	1	Nonsyn	tgc	Ggc	787T>G	Cys263Gly		fig|99287.836.peg.2891	STM2730		Phage DNA adenine methylase (EC 2.1.1.72)	Phage replication protein GpA, endonuclease	Phage TraR/YbiI family protein	missense_variant	MODERATE
1:PE1	AE006468	2872789	A	G	2222.7	68	1	Nonsyn	gta	gCa	761T>C	Val254Ala		fig|99287.836.peg.2891	STM2730		Phage DNA adenine methylase (EC 2.1.1.72)	Phage replication protein GpA, endonuclease	Phage TraR/YbiI family protein	missense_variant	MODERATE
1:PE1	AE006468	2872796	T	A	2213.75	69	1	Nonsyn	act	Tct	754A>T	Thr252Ser		fig|99287.836.peg.2891	STM2730		Phage DNA adenine methylase (EC 2.1.1.72)	Phage replication protein GpA, endonuclease	Phage TraR/YbiI family protein	missense_variant	MODERATE
1:PE1	AE006468	2872802	T	C	2280.2	70	1	Nonsyn	agt	Ggt	748A>G	Ser250Gly		fig|99287.836.peg.2891	STM2730		Phage DNA adenine methylase (EC 2.1.1.72)	Phage replication protein GpA, endonuclease	Phage TraR/YbiI family protein	missense_variant	MODERATE
1:PE1	AE006468	2872818	G	A	2271.8	74	1	Synon	ggc	ggT	732C>T	Gly244Gly		fig|99287.836.peg.2891	STM2730		Phage DNA adenine methylase (EC 2.1.1.72)	Phage replication protein GpA, endonuclease	Phage TraR/YbiI family protein	synonymous_variant	LOW
1:PE1	AE006468	2872833	AGCGGTT	TGCAATG	1777.98	54	0.98	Nonsyn	ataaccgct	atCATTGCA	711_717delAACCGCTinsCATTGCA	Thr238Ile		fig|99287.836.peg.2891	STM2730		Phage DNA adenine methylase (EC 2.1.1.72)	Phage replication protein GpA, endonuclease	Phage TraR/YbiI family protein	missense_variant	MODERATE
1:PE1	AE006468	2872851	A	G	1938.19	62	1	Synon	act	acC	699T>C	Thr233Thr		fig|99287.836.peg.2891	STM2730		Phage DNA adenine methylase (EC 2.1.1.72)	Phage replication protein GpA, endonuclease	Phage TraR/YbiI family protein	synonymous_variant	LOW
1:PE1	AE006468	2872857	ATC	GTT	1698.25	58	0.97	Nonsyn	gat	AAC	691_693delGATinsAAC	Asp231Asn		fig|99287.836.peg.2891	STM2730		Phage DNA adenine methylase (EC 2.1.1.72)	Phage replication protein GpA, endonuclease	Phage TraR/YbiI family protein	missense_variant	MODERATE
1:PE1	AE006468	2872868	G	T	1816.73	66	1	Nonsyn	ctt	Att	682C>A	Leu228Ile		fig|99287.836.peg.2891	STM2730		Phage DNA adenine methylase (EC 2.1.1.72)	Phage replication protein GpA, endonuclease	Phage TraR/YbiI family protein	missense_variant	MODERATE
1:PE1	AE006468	2872881	A	G	2187.56	73	1	Synon	tct	tcC	669T>C	Ser223Ser		fig|99287.836.peg.2891	STM2730		Phage DNA adenine methylase (EC 2.1.1.72)	Phage replication protein GpA, endonuclease	Phage TraR/YbiI family protein	synonymous_variant	LOW
1:PE1	AE006468	2872887	A	G	1884.87	67	1	Synon	gat	gaC	663T>C	Asp221Asp		fig|99287.836.peg.2891	STM2730		Phage DNA adenine methylase (EC 2.1.1.72)	Phage replication protein GpA, endonuclease	Phage TraR/YbiI family protein	synonymous_variant	LOW
1:PE1	AE006468	2872914	A	C	2214.27	78	1	Synon	ggt	ggG	636T>G	Gly212Gly		fig|99287.836.peg.2891	STM2730		Phage DNA adenine methylase (EC 2.1.1.72)	Phage replication protein GpA, endonuclease	Phage TraR/YbiI family protein	synonymous_variant	LOW
1:PE1	AE006468	2872928	GGCGT	TGCGC	2252.86	75	0.97	Synon	gaacgccgg	gaGCGCAgg	618_622delACGCCinsGCGCA	209		fig|99287.836.peg.2891	STM2730		Phage DNA adenine methylase (EC 2.1.1.72)	Phage replication protein GpA, endonuclease	Phage TraR/YbiI family protein	synonymous_variant	LOW
1:PE1	AE006468	2872953	GA	AT	1332.28	43	0.98	Nonsyn	ttc	tAT	596_597delTCinsAT	Phe199Tyr		fig|99287.836.peg.2891	STM2730		Phage DNA adenine methylase (EC 2.1.1.72)	Phage replication protein GpA, endonuclease	Phage TraR/YbiI family protein	missense_variant	MODERATE
1:PE1	AE006468	2872959	ATCATTCT	GTCGTCCA	1242.42	41	0.98	Nonsyn	gagaatgat	gTGGACGAC	584_591delAGAATGATinsTGGACGAC	GluAsn195ValAsp		fig|99287.836.peg.2891	STM2730		Phage DNA adenine methylase (EC 2.1.1.72)	Phage replication protein GpA, endonuclease	Phage TraR/YbiI family protein	missense_variant	MODERATE
1:PE1	AE006468	2872977	AGCT	GGCA	1412.24	45	1	Synon	acagct	acTGCC	570_573delAGCTinsTGCC	192		fig|99287.836.peg.2891	STM2730		Phage DNA adenine methylase (EC 2.1.1.72)	Phage replication protein GpA, endonuclease	Phage TraR/YbiI family protein	synonymous_variant	LOW
1:PE1	AE006468	2872989	TCCGT	ACCGC	1456.32	46	1	Nonsyn	aacgga	aGCGGT	557_561delACGGAinsGCGGT	Asn186Ser		fig|99287.836.peg.2891	STM2730		Phage DNA adenine methylase (EC 2.1.1.72)	Phage replication protein GpA, endonuclease	Phage TraR/YbiI family protein	missense_variant	MODERATE
1:PE1	AE006468	2872998	C	T	1481.15	46	1	Synon	acg	acA	552G>A	Thr184Thr		fig|99287.836.peg.2891	STM2730		Phage DNA adenine methylase (EC 2.1.1.72)	Phage replication protein GpA, endonuclease	Phage TraR/YbiI family protein	synonymous_variant	LOW
1:PE1	AE006468	2873004	GTCA	ATCG	1452.24	46	1	Synon	tatgac	taCGAT	543_546delTGACinsCGAT	183		fig|99287.836.peg.2891	STM2730		Phage DNA adenine methylase (EC 2.1.1.72)	Phage replication protein GpA, endonuclease	Phage TraR/YbiI family protein	synonymous_variant	LOW
1:PE1	AE006468	2873013	T	C	1474.74	46	1	Synon	cca	ccG	537A>G	Pro179Pro		fig|99287.836.peg.2891	STM2730		Phage DNA adenine methylase (EC 2.1.1.72)	Phage replication protein GpA, endonuclease	Phage TraR/YbiI family protein	synonymous_variant	LOW
1:PE1	AE006468	2873019	G	A	1468.4	46	1	Synon	tgc	tgT	531C>T	Cys177Cys		fig|99287.836.peg.2891	STM2730		Phage DNA adenine methylase (EC 2.1.1.72)	Phage replication protein GpA, endonuclease	Phage TraR/YbiI family protein	synonymous_variant	LOW
1:PE1	AE006468	2873025	G	A	1493.34	46	1	Synon	gtc	gtT	525C>T	Val175Val		fig|99287.836.peg.2891	STM2730		Phage DNA adenine methylase (EC 2.1.1.72)	Phage replication protein GpA, endonuclease	Phage TraR/YbiI family protein	synonymous_variant	LOW
1:PE1	AE006468	2873037	CGTT	AGCC	1150.39	37	1	Nonsyn	caaacg	caGGCT	510_513delAACGinsGGCT	Thr171Ala		fig|99287.836.peg.2891	STM2730		Phage DNA adenine methylase (EC 2.1.1.72)	Phage replication protein GpA, endonuclease	Phage TraR/YbiI family protein	missense_variant	MODERATE
1:PE1	AE006468	2873049	T	C	1134.72	36	0.97	Synon	gca	gcG	501A>G	Ala167Ala		fig|99287.836.peg.2891	STM2730		Phage DNA adenine methylase (EC 2.1.1.72)	Phage replication protein GpA, endonuclease	Phage TraR/YbiI family protein	synonymous_variant	LOW
1:PE1	AE006468	2873058	CTCGTCAT	TTCCTCAA	1057.62	35	1	Nonsyn	tatgacgag	tTTGAGGAA	485_492delATGACGAGinsTTGAGGAA	TyrAsp162PheGlu		fig|99287.836.peg.2891	STM2730		Phage DNA adenine methylase (EC 2.1.1.72)	Phage replication protein GpA, endonuclease	Phage TraR/YbiI family protein	missense_variant	MODERATE
1:PE1	AE006468	2873073	GCAG	ACAA	948.579	32	1	Synon	atctgc	atTTGT	474_477delCTGCinsTTGT	160		fig|99287.836.peg.2891	STM2730		Phage DNA adenine methylase (EC 2.1.1.72)	Phage replication protein GpA, endonuclease	Phage TraR/YbiI family protein	synonymous_variant	LOW
1:PE1	AE006468	2873083	G	A	880.368	29	1	Nonsyn	acg	aTg	467C>T	Thr156Met		fig|99287.836.peg.2891	STM2730		Phage DNA adenine methylase (EC 2.1.1.72)	Phage replication protein GpA, endonuclease	Phage TraR/YbiI family protein	missense_variant	MODERATE
1:PE1	AE006468	2873088	G	A	793.711	29	1	Synon	cgc	cgT	462C>T	Arg154Arg		fig|99287.836.peg.2891	STM2730		Phage DNA adenine methylase (EC 2.1.1.72)	Phage replication protein GpA, endonuclease	Phage TraR/YbiI family protein	synonymous_variant	LOW
1:PE1	AE006468	2873094	T	A	815.804	27	1	Synon	gca	gcT	456A>T	Ala152Ala		fig|99287.836.peg.2891	STM2730		Phage DNA adenine methylase (EC 2.1.1.72)	Phage replication protein GpA, endonuclease	Phage TraR/YbiI family protein	synonymous_variant	LOW
1:PE1	AE006468	2873100	TTCT	CACG	498.099	17	1	Nonsyn	gcagaa	gcCGTG	447_450delAGAAinsCGTG	Glu150Val		fig|99287.836.peg.2891	STM2730		Phage DNA adenine methylase (EC 2.1.1.72)	Phage replication protein GpA, endonuclease	Phage TraR/YbiI family protein	missense_variant	MODERATE
1:PE1	AE006468	2873109	TGCA	AGTG	455.487	16	0.94	Nonsyn	cgtgca	cgCACT	438_441delTGCAinsCACT	Ala147Thr		fig|99287.836.peg.2891	STM2730		Phage DNA adenine methylase (EC 2.1.1.72)	Phage replication protein GpA, endonuclease	Phage TraR/YbiI family protein	missense_variant	MODERATE
1:PE1	AE006468	2873121	G	A	805.149	25	1	Synon	aac	aaT	429C>T	Asn143Asn		fig|99287.836.peg.2891	STM2730		Phage DNA adenine methylase (EC 2.1.1.72)	Phage replication protein GpA, endonuclease	Phage TraR/YbiI family protein	synonymous_variant	LOW
1:PE1	AE006468	2873139	C	T	701.831	25	1	Synon	aag	aaA	411G>A	Lys137Lys		fig|99287.836.peg.2891	STM2730		Phage DNA adenine methylase (EC 2.1.1.72)	Phage replication protein GpA, endonuclease	Phage TraR/YbiI family protein	synonymous_variant	LOW
1:PE1	AE006468	2873416	G	T	1553.48	49	1	Nonsyn	cct	cAt	134C>A	Pro45His		fig|99287.836.peg.2891	STM2730		Phage DNA adenine methylase (EC 2.1.1.72)	Phage replication protein GpA, endonuclease	Phage TraR/YbiI family protein	missense_variant	MODERATE
1:PE1	AE006468	2873428	TCT	GCC	1348.51	44	1	Nonsyn	atagag	atGGCg	120_122delAGAinsGGC	IleGlu40MetAla		fig|99287.836.peg.2891	STM2730		Phage DNA adenine methylase (EC 2.1.1.72)	Phage replication protein GpA, endonuclease	Phage TraR/YbiI family protein	missense_variant	MODERATE
1:PE1	AE006468	2873436	C	T	1520.06	49	0.98	Synon	gtg	gtA	114G>A	Val38Val		fig|99287.836.peg.2891	STM2730		Phage DNA adenine methylase (EC 2.1.1.72)	Phage replication protein GpA, endonuclease	Phage TraR/YbiI family protein	synonymous_variant	LOW
1:PE1	AE006468	2873478	TTCTGGG	AGCAGGA	1027.03	32	0.97	Nonsyn	ctcccagaa	ctTCCTGCT	66_72delCCCAGAAinsTCCTGCT	Glu24Ala		fig|99287.836.peg.2891	STM2730		Phage DNA adenine methylase (EC 2.1.1.72)	Phage replication protein GpA, endonuclease	Phage TraR/YbiI family protein	missense_variant	MODERATE
1:PE1	AE006468	2873490	TTTTT	CTTAA	1024.03	32	0.97	Nonsyn	aaaaaa	aTTAAG	56_60delAAAAAinsTTAAG	Lys19Ile		fig|99287.836.peg.2891	STM2730		Phage DNA adenine methylase (EC 2.1.1.72)	Phage replication protein GpA, endonuclease	Phage TraR/YbiI family protein	missense_variant	MODERATE
1:PE1	AE006468	2873502	TGC	CGG	1056.48	34	0.97	Nonsyn	gca	CCG	46_48delGCAinsCCG	Ala16Pro		fig|99287.836.peg.2891	STM2730		Phage DNA adenine methylase (EC 2.1.1.72)	Phage replication protein GpA, endonuclease	Phage TraR/YbiI family protein	missense_variant	MODERATE
1:PE1	AE006468	2873523	A	T	1327.74	44	1	Synon	ggt	ggA	27T>A	Gly9Gly		fig|99287.836.peg.2891	STM2730		Phage DNA adenine methylase (EC 2.1.1.72)	Phage replication protein GpA, endonuclease	Phage TraR/YbiI family protein	synonymous_variant	LOW
1:PE1	AE006468	2873555	ACCT	GCCT	1271.09	44	0.92	Synon	ggaggt	ggAGGC	219T>C	Gly73Gly		fig|99287.836.peg.2892	STM2731		Phage TraR/YbiI family protein	Phage DNA adenine methylase (EC 2.1.1.72)	Phage Orf80 protein	synonymous_variant	LOW
1:PE1	AE006468	2873573	G	A	1366.4	50	0.94	Synon	ggc	ggT	201C>T	Gly67Gly		fig|99287.836.peg.2892	STM2731		Phage TraR/YbiI family protein	Phage DNA adenine methylase (EC 2.1.1.72)	Phage Orf80 protein	synonymous_variant	LOW
1:PE1	AE006468	2873579	C	A	1499.82	51	0.98	Synon	ctg	ctT	195G>T	Leu65Leu		fig|99287.836.peg.2892	STM2731		Phage TraR/YbiI family protein	Phage DNA adenine methylase (EC 2.1.1.72)	Phage Orf80 protein	synonymous_variant	LOW
1:PE1	AE006468	2874011	G	T	1200.71	40	1											Phage Orf80 protein	Phage replication protein GpB	intergenic_region	MODIFIER
1:PE1	AE006468	2874031	ATA	AA	587.299	41	0.68	Deletion										Phage Orf80 protein	Phage replication protein GpB	intergenic_region	MODIFIER
1:PE1	AE006468	2874037	AGC	ATGC	582.002	43	0.67	Insertion										Phage Orf80 protein	Phage replication protein GpB	intergenic_region	MODIFIER
1:PE1	AE006468	2874086	A	G	2448.61	79	1	Synon	act	acC	330T>C	Thr110Thr		fig|99287.836.peg.2894	STM2733		Phage replication protein GpB	Phage Orf80 protein	hypothetical protein	synonymous_variant	LOW
1:PE1	AE006468	2874098	T	G	2219.59	71	0.99	Synon	cca	ccC	318A>C	Pro106Pro		fig|99287.836.peg.2894	STM2733		Phage replication protein GpB	Phage Orf80 protein	hypothetical protein	synonymous_variant	LOW
1:PE1	AE006468	2874140	AAT	CAC	1702.83	55	0.96	Nonsyn	att	GTG	274_276delATTinsGTG	Ile92Val		fig|99287.836.peg.2894	STM2733		Phage replication protein GpB	Phage Orf80 protein	hypothetical protein	missense_variant	MODERATE
1:PE1	AE006468	2874187	TA	CG	1166.81	37	1	Nonsyn	catagc	caCGgc	228_229delTAinsCG	Ser77Gly		fig|99287.836.peg.2894	STM2733		Phage replication protein GpB	Phage Orf80 protein	hypothetical protein	missense_variant	MODERATE
1:PE1	AE006468	2874200	TGGAATC	CGGAATT	997.008	31	0.94	Synon	aagattcca	aaAATTCCG	210_216delGATTCCAinsAATTCCG	73		fig|99287.836.peg.2894	STM2733		Phage replication protein GpB	Phage Orf80 protein	hypothetical protein	synonymous_variant	LOW
1:PE1	AE006468	2874216	T	A	1065.27	33	1	Nonsyn	tat	tTt	200A>T	Tyr67Phe		fig|99287.836.peg.2894	STM2733		Phage replication protein GpB	Phage Orf80 protein	hypothetical protein	missense_variant	MODERATE
1:PE1	AE006468	2874238	T	G	1010.67	33	1	Synon	agg	Cgg	178A>C	Arg60Arg		fig|99287.836.peg.2894	STM2733		Phage replication protein GpB	Phage Orf80 protein	hypothetical protein	synonymous_variant	LOW
1:PE1	AE006468	2874253	TGTTAACATCCCTTT	GGTTTATATCGCGGC	690.1	23	0.96	Nonsyn	caaagggatgttaacaat	cGCCGCGATATAAACCat	149_163delAAAGGGATGTTAACAinsGCCGCGATATAAACC	GlnArgAspValAsnAsn50ArgArgAspIleAsnHis		fig|99287.836.peg.2894	STM2733		Phage replication protein GpB	Phage Orf80 protein	hypothetical protein	missense_variant	MODERATE
1:PE1	AE006468	2874283	CAATG	TAATA	724.563	25	0.96	Nonsyn	ttcattgaa	ttTATTAaa	129_133delCATTGinsTATTA	Glu45Lys		fig|99287.836.peg.2894	STM2733		Phage replication protein GpB	Phage Orf80 protein	hypothetical protein	missense_variant	MODERATE
1:PE1	AE006468	2874302	CGA	TGG	621.282	23	1	Nonsyn	tcg	CCA	112_114delTCGinsCCA	Ser38Pro		fig|99287.836.peg.2894	STM2733		Phage replication protein GpB	Phage Orf80 protein	hypothetical protein	missense_variant	MODERATE
1:PE1	AE006468	2875297	T	C	337.641	12	1	Synon	tca	tcG	495A>G	Ser165Ser		fig|99287.836.peg.2896	STM2736		Phage activator protein cII	hypothetical protein	Phage Cox (control of excision) protein	synonymous_variant	LOW
1:PE1	AE006468	2875306	G	A	335.666	12	1	Synon	ctc	ctT	486C>T	Leu162Leu		fig|99287.836.peg.2896	STM2736		Phage activator protein cII	hypothetical protein	Phage Cox (control of excision) protein	synonymous_variant	LOW
1:PE1	AE006468	2875315	C	T	451.918	15	1	Synon	gtg	gtA	477G>A	Val159Val		fig|99287.836.peg.2896	STM2736		Phage activator protein cII	hypothetical protein	Phage Cox (control of excision) protein	synonymous_variant	LOW
1:PE1	AE006468	2875321	A	G	565.726	20	1	Synon	gat	gaC	471T>C	Asp157Asp		fig|99287.836.peg.2896	STM2736		Phage activator protein cII	hypothetical protein	Phage Cox (control of excision) protein	synonymous_variant	LOW
1:PE1	AE006468	2875330	G	A	572.526	21	1	Synon	agc	agT	462C>T	Ser154Ser		fig|99287.836.peg.2896	STM2736		Phage activator protein cII	hypothetical protein	Phage Cox (control of excision) protein	synonymous_variant	LOW
1:PE1	AE006468	2875339	CGCC	TGCG	672.227	22	1	Synon	ccggcg	ccCGCA	450_453delGGCGinsCGCA	152		fig|99287.836.peg.2896	STM2736		Phage activator protein cII	hypothetical protein	Phage Cox (control of excision) protein	synonymous_variant	LOW
1:PE1	AE006468	2875348	A	G	658.801	22	1	Synon	gct	gcC	444T>C	Ala148Ala		fig|99287.836.peg.2896	STM2736		Phage activator protein cII	hypothetical protein	Phage Cox (control of excision) protein	synonymous_variant	LOW
1:PE1	AE006468	2875356	AACGT	GGCGG	653.062	21	1	Synon	gcacgtttg	gcCCGCCtg	432_436delACGTTinsCCGCC	147		fig|99287.836.peg.2896	STM2736		Phage activator protein cII	hypothetical protein	Phage Cox (control of excision) protein	synonymous_variant	LOW
1:PE1	AE006468	2875366	T	C	593.768	21	1	Nonsyn	ata	atG	426A>G	Ile142Met		fig|99287.836.peg.2896	STM2736		Phage activator protein cII	hypothetical protein	Phage Cox (control of excision) protein	missense_variant	MODERATE
1:PE1	AE006468	2875492	AGTA	GGTG	651.797	22	1	Synon	gctact	gcCACC	297_300delTACTinsCACC	101		fig|99287.836.peg.2896	STM2736		Phage activator protein cII	hypothetical protein	Phage Cox (control of excision) protein	synonymous_variant	LOW
1:PE1	AE006468	2875507	ATAATGT	GTAGTGC	770.076	26	1	Synon	ccacattat	ccGCACTAC	279_285delACATTATinsGCACTAC	96		fig|99287.836.peg.2896	STM2736		Phage activator protein cII	hypothetical protein	Phage Cox (control of excision) protein	synonymous_variant	LOW
1:PE1	AE006468	2875518	G	A	873.436	28	1	Synon	ctg	Ttg	274C>T	Leu92Leu		fig|99287.836.peg.2896	STM2736		Phage activator protein cII	hypothetical protein	Phage Cox (control of excision) protein	synonymous_variant	LOW
1:PE1	AE006468	2875546	TACG	CACA	990.498	34	1	Synon	tgcgta	tgTGTG	243_246delCGTAinsTGTG	83		fig|99287.836.peg.2896	STM2736		Phage activator protein cII	hypothetical protein	Phage Cox (control of excision) protein	synonymous_variant	LOW
1:PE1	AE006468	2875570	A	T	783.408	26	1	Synon	gct	gcA	222T>A	Ala74Ala		fig|99287.836.peg.2896	STM2736		Phage activator protein cII	hypothetical protein	Phage Cox (control of excision) protein	synonymous_variant	LOW
1:PE1	AE006468	2875575	AAAAACCG	GGAAGCCA	780.927	25	0.96	Synon	gacggttttttg	gaTGGCTTCCtg	210_217delCGGTTTTTinsTGGCTTCC	74		fig|99287.836.peg.2896	STM2736		Phage activator protein cII	hypothetical protein	Phage Cox (control of excision) protein	synonymous_variant	LOW
1:PE1	AE006468	2875588	GAGCGTA	CAGGGTT	772.479	25	0.96	Synon	tctacgctc	tcAACCCTG	198_204delTACGCTCinsAACCCTG	69		fig|99287.836.peg.2896	STM2736		Phage activator protein cII	hypothetical protein	Phage Cox (control of excision) protein	synonymous_variant	LOW
1:PE1	AE006468	2875606	A	G	1040.91	32	1	Synon	ctt	ctC	186T>C	Leu62Leu		fig|99287.836.peg.2896	STM2736		Phage activator protein cII	hypothetical protein	Phage Cox (control of excision) protein	synonymous_variant	LOW
1:PE1	AE006468	2875627	CTCCGACGGC	TTCAGGCGGT	790.588	25	0.89	Nonsyn	acgccgtcggag	acACCGCCTGAA	156_165delGCCGTCGGAGinsACCGCCTGAA	Ser54Pro		fig|99287.836.peg.2896	STM2736		Phage activator protein cII	hypothetical protein	Phage Cox (control of excision) protein	missense_variant	MODERATE
1:PE1	AE006468	2875651	TTGT	CTGG	857.646	29	1	Nonsyn	gaacaa	gaCCAG	138_141delACAAinsCCAG	Glu46Asp		fig|99287.836.peg.2896	STM2736		Phage activator protein cII	hypothetical protein	Phage Cox (control of excision) protein	missense_variant	MODERATE
1:PE1	AE006468	2875672	A	G	800.769	28	0.93	Synon	cgt	cgC	120T>C	Arg40Arg		fig|99287.836.peg.2896	STM2736		Phage activator protein cII	hypothetical protein	Phage Cox (control of excision) protein	synonymous_variant	LOW
1:PE1	AE006468	2875686	CT	CA	1146.73	39	1	Nonsyn	aaagtc	aaTGtc	105A>T	Lys35Asn		fig|99287.836.peg.2896	STM2736		Phage activator protein cII	hypothetical protein	Phage Cox (control of excision) protein	missense_variant	MODERATE
1:PE1	AE006468	2875732	C	T	1197.42	38	0.95	Synon	gcg	gcA	60G>A	Ala20Ala		fig|99287.836.peg.2896	STM2736		Phage activator protein cII	hypothetical protein	Phage Cox (control of excision) protein	synonymous_variant	LOW
1:PE1	AE006468	2875733	GCGAAAA	GCGAAAG	1119.23	38	0.95	Nonsyn	gttttcgcg	gCTTTCGCg	53T>C	Val18Ala		fig|99287.836.peg.2896	STM2736		Phage activator protein cII	hypothetical protein	Phage Cox (control of excision) protein	missense_variant	MODERATE
1:PE1	AE006468	2875750	TTCG	CTCT	1140.15	37	0.95	Nonsyn	gacgaa	gaAGAG	39_42delCGAAinsAGAG	Asp13Glu		fig|99287.836.peg.2896	STM2736		Phage activator protein cII	hypothetical protein	Phage Cox (control of excision) protein	missense_variant	MODERATE
1:PE1	AE006468	2876043	A	T	320.392	13	1	Synon	cgt	cgA	24T>A	Arg8Arg		fig|99287.836.peg.2897	STM2737		Phage Cox (control of excision) protein	Phage activator protein cII	Phage repressor protein cI	synonymous_variant	LOW
1:PE1	AE006468	2876055	A	C	390.99	15	1	Nonsyn	gat	gaG	12T>G	Asp4Glu		fig|99287.836.peg.2897	STM2737		Phage Cox (control of excision) protein	Phage activator protein cII	Phage repressor protein cI	missense_variant	MODERATE
1:PE1	AE006468	2876061	A	G	496.996	17	1	Synon	agt	agC	6T>C	Ser2Ser		fig|99287.836.peg.2897	STM2737		Phage Cox (control of excision) protein	Phage activator protein cII	Phage repressor protein cI	synonymous_variant	LOW
1:PE1	AE006468	2876311	T	A	181.228	6	1	Synon	gct	gcA	129T>A	Ala43Ala		fig|99287.836.peg.2898	STM2738		Phage repressor protein cI	Phage Cox (control of excision) protein	Phage integrase	synonymous_variant	LOW
1:PE1	AE006468	2876833	A	G	1008.55	34	1	Synon	aaa	aaG	15A>G	Lys5Lys		fig|99287.836.peg.2899	STM2739		Phage integrase	Phage repressor protein cI	Phage integrase	synonymous_variant	LOW
1:PE1	AE006468	2876839	T	G	1051.32	37	1	Synon	cct	ccG	21T>G	Pro7Pro		fig|99287.836.peg.2899	STM2739		Phage integrase	Phage repressor protein cI	Phage integrase	synonymous_variant	LOW
1:PE1	AE006468	2876857	TGAA	CGAG	1126.55	39	1	Synon	tgtgaa	tgCGAG	39_42delTGAAinsCGAG	15		fig|99287.836.peg.2899	STM2739		Phage integrase	Phage repressor protein cI	Phage integrase	synonymous_variant	LOW
1:PE1	AE006468	2876869	GAACGGACGG	AAGCGGGCGT	1156.13	40	1	Nonsyn	ccgaacggacgg	ccAAGCGGGCGT	51_60delGAACGGACGGinsAAGCGGGCGT	Asn18Ser		fig|99287.836.peg.2899	STM2739		Phage integrase	Phage repressor protein cI	Phage integrase	missense_variant	MODERATE
1:PE1	AE006468	2876890	T	C	1409.48	49	1	Synon	cgt	cgC	72T>C	Arg24Arg		fig|99287.836.peg.2899	STM2739		Phage integrase	Phage repressor protein cI	Phage integrase	synonymous_variant	LOW
1:PE1	AE006468	2876899	GCAA	ACAG	1460.52	48	1	Synon	aagcaa	aaACAG	81_84delGCAAinsACAG	29		fig|99287.836.peg.2899	STM2739		Phage integrase	Phage repressor protein cI	Phage integrase	synonymous_variant	LOW
1:PE1	AE006468	2876911	T	G	1600.34	50	1	Synon	act	acG	93T>G	Thr31Thr		fig|99287.836.peg.2899	STM2739		Phage integrase	Phage repressor protein cI	Phage integrase	synonymous_variant	LOW
1:PE1	AE006468	2876932	C	T	1827.89	55	1	Synon	ttc	ttT	114C>T	Phe38Phe		fig|99287.836.peg.2899	STM2739		Phage integrase	Phage repressor protein cI	Phage integrase	synonymous_variant	LOW
1:PE1	AE006468	2876939	CA	TT	1737.43	55	1	Nonsyn	cac	TTc	121_122delCAinsTT	His41Phe		fig|99287.836.peg.2899	STM2739		Phage integrase	Phage repressor protein cI	Phage integrase	missense_variant	MODERATE
1:PE1	AE006468	2876968	G	A	2038.9	65	1	Synon	ccg	ccA	150G>A	Pro50Pro		fig|99287.836.peg.2899	STM2739		Phage integrase	Phage repressor protein cI	Phage integrase	synonymous_variant	LOW
1:PE1	AE006468	2876977	G	C	2091.71	67	1	Synon	ggg	ggC	159G>C	Gly53Gly		fig|99287.836.peg.2899	STM2739		Phage integrase	Phage repressor protein cI	Phage integrase	synonymous_variant	LOW
1:PE1	AE006468	2876986	A	C	2067.07	65	1	Nonsyn	gaa	gaC	168A>C	Glu56Asp		fig|99287.836.peg.2899	STM2739		Phage integrase	Phage repressor protein cI	Phage integrase	missense_variant	MODERATE
1:PE1	AE006468	2876992	G	C	2030.66	65	1	Synon	cgg	cgC	174G>C	Arg58Arg		fig|99287.836.peg.2899	STM2739		Phage integrase	Phage repressor protein cI	Phage integrase	synonymous_variant	LOW
1:PE1	AE006468	2876998	T	A	2065.93	65	1	Nonsyn	cat	caA	180T>A	His60Gln		fig|99287.836.peg.2899	STM2739		Phage integrase	Phage repressor protein cI	Phage integrase	missense_variant	MODERATE
1:PE1	AE006468	2877014	GATCAG	AAGCAA	1919.76	60	0.98	Nonsyn	gatcag	AAGCAA	196_201delGATCAGinsAAGCAA	Asp66Lys		fig|99287.836.peg.2899	STM2739		Phage integrase	Phage repressor protein cI	Phage integrase	missense_variant	MODERATE
1:PE1	AE006468	2877052	C	T	2061.41	66	1	Synon	gac	gaT	234C>T	Asp78Asp		fig|99287.836.peg.2899	STM2739		Phage integrase	Phage repressor protein cI	Phage integrase	synonymous_variant	LOW
1:PE1	AE006468	2877061	CCTGATGG	GCTAATGT	1833.45	59	0.95	Nonsyn	cgcctgatggca	cgGCTAATGTca	243_250delCCTGATGGinsGCTAATGT	Ala84Ser		fig|99287.836.peg.2899	STM2739		Phage integrase	Phage repressor protein cI	Phage integrase	missense_variant	MODERATE
1:PE1	AE006468	2877073	A	G	1928	61	1	Synon	aaa	aaG	255A>G	Lys85Lys		fig|99287.836.peg.2899	STM2739		Phage integrase	Phage repressor protein cI	Phage integrase	synonymous_variant	LOW
1:PE1	AE006468	2877088	TA	CC	1908.24	60	1	Nonsyn	tgtaat	tgCCat	270_271delTAinsCC	Asn91His		fig|99287.836.peg.2899	STM2739		Phage integrase	Phage repressor protein cI	Phage integrase	missense_variant	MODERATE
1:PE1	AE006468	2877100	C	T	1753.12	64	1	Synon	ggc	ggT	282C>T	Gly94Gly		fig|99287.836.peg.2899	STM2739		Phage integrase	Phage repressor protein cI	Phage integrase	synonymous_variant	LOW
1:PE1	AE006468	2877127	AGGCGAT	GGGTGAC	1532.13	53	1	Synon	gcaggcgat	gcGGGTGAC	309_315delAGGCGATinsGGGTGAC	106		fig|99287.836.peg.2899	STM2739		Phage integrase	Phage repressor protein cI	Phage integrase	synonymous_variant	LOW
1:PE1	AE006468	2877145	CAGG	TCGC	1209.05	41	0.98	Synon	tacagg	taTCGC	327_330delCAGGinsTCGC	111		fig|99287.836.peg.2899	STM2739		Phage integrase	Phage repressor protein cI	Phage integrase	synonymous_variant	LOW
1:PE1	AE006468	2877157	G	T	1179.94	42	1	Synon	cgg	cgT	339G>T	Arg113Arg		fig|99287.836.peg.2899	STM2739		Phage integrase	Phage repressor protein cI	Phage integrase	synonymous_variant	LOW
1:PE1	AE006468	2877189	T	C	162.183	9	1	Nonsyn	gtg	gCg	371T>C	Val124Ala		fig|99287.836.peg.2899	STM2739		Phage integrase	Phage repressor protein cI	Phage integrase	missense_variant	MODERATE
1:PE1	AE006468	2877205	TAAG	CAAA	184.718	9	1	Synon	gttaag	gtCAAA	387_390delTAAGinsCAAA	131		fig|99287.836.peg.2899	STM2739		Phage integrase	Phage repressor protein cI	Phage integrase	synonymous_variant	LOW
1:PE1	AE006468	2877214	T	A	178.632	9	1	Synon	cgt	cgA	396T>A	Arg132Arg		fig|99287.836.peg.2899	STM2739		Phage integrase	Phage repressor protein cI	Phage integrase	synonymous_variant	LOW
1:PE1	AE006468	2877220	AAAC	GAAT	181.268	8	0.89	Synon	gtaaac	gtGAAT	402_405delAAACinsGAAT	136		fig|99287.836.peg.2899	STM2739		Phage integrase	Phage repressor protein cI	Phage integrase	synonymous_variant	LOW
1:PE1	AE006468	2877235	T	C	179.718	9	1	Synon	cgt	cgC	417T>C	Arg139Arg		fig|99287.836.peg.2899	STM2739		Phage integrase	Phage repressor protein cI	Phage integrase	synonymous_variant	LOW
1:PE1	AE006468	2877241	ATCA	GTCC	177.578	9	1	Synon	ctatca	ctGTCC	423_426delATCAinsGTCC	143		fig|99287.836.peg.2899	STM2739		Phage integrase	Phage repressor protein cI	Phage integrase	synonymous_variant	LOW
1:PE1	AE006468	2877250	TTTTGGCACACTG	GTTCGGGACTTTA	180.207	9	1	Synon	gtttttggcacactg	gtGTTCGGGACTTTA	432_444delTTTTGGCACACTGinsGTTCGGGACTTTA	149		fig|99287.836.peg.2899	STM2739		Phage integrase	Phage repressor protein cI	Phage integrase	synonymous_variant	LOW
1:PE1	AE006468	2877268	G	A	249.502	12	1	Synon	aag	aaA	450G>A	Lys150Lys		fig|99287.836.peg.2899	STM2739		Phage integrase	Phage repressor protein cI	Phage integrase	synonymous_variant	LOW
1:PE1	AE006468	2877283	AGCA	GGCG	256.985	13	1	Synon	tcagca	tcGGCG	465_468delAGCAinsGGCG	157		fig|99287.836.peg.2899	STM2739		Phage integrase	Phage repressor protein cI	Phage integrase	synonymous_variant	LOW
1:PE1	AE006468	2877292	C	T	241.788	13	1	Synon	aac	aaT	474C>T	Asn158Asn		fig|99287.836.peg.2899	STM2739		Phage integrase	Phage repressor protein cI	Phage integrase	synonymous_variant	LOW
1:PE1	AE006468	2877301	T	C	248.277	13	1	Synon	gct	gcC	483T>C	Ala161Ala		fig|99287.836.peg.2899	STM2739		Phage integrase	Phage repressor protein cI	Phage integrase	synonymous_variant	LOW
1:PE1	AE006468	2877310	AACATTC	TACGTTT	229.33	12	1	Synon	ccaacattc	ccTACGTTT	492_498delAACATTCinsTACGTTT	167		fig|99287.836.peg.2899	STM2739		Phage integrase	Phage repressor protein cI	Phage integrase	synonymous_variant	LOW
1:PE1	AE006468	2877322	CGCA	TGCC	197.55	11	1	Synon	atcgca	atTGCC	504_507delCGCAinsTGCC	170		fig|99287.836.peg.2899	STM2739		Phage integrase	Phage repressor protein cI	Phage integrase	synonymous_variant	LOW
1:PE1	AE006468	2877331	CGAA	TGAG	143.844	9	0.82	Synon	ggcgaa	ggTGAG	513_516delCGAAinsTGAG	173		fig|99287.836.peg.2899	STM2739		Phage integrase	Phage repressor protein cI	Phage integrase	synonymous_variant	LOW
1:PE1	AE006468	2877352	GGAA	TGAT	210.266	9	1	Nonsyn	ccggaa	ccTGAT	534_537delGGAAinsTGAT	Glu179Asp		fig|99287.836.peg.2899	STM2739		Phage integrase	Phage repressor protein cI	Phage integrase	missense_variant	MODERATE
1:PE1	AE006468	2877361	T	C	210.107	9	1	Synon	att	atC	543T>C	Ile181Ile		fig|99287.836.peg.2899	STM2739		Phage integrase	Phage repressor protein cI	Phage integrase	synonymous_variant	LOW
1:PE1	AE006468	2877367	TCTACTG	CCTTCTT	208.816	9	1	Synon	cgtctactg	cgCCTTCTT	549_555delTCTACTGinsCCTTCTT	186		fig|99287.836.peg.2899	STM2739		Phage integrase	Phage repressor protein cI	Phage integrase	synonymous_variant	LOW
1:PE1	AE006468	2877379	CTGT	ATGC	213.777	9	1	Synon	gcctgt	gcATGC	561_564delCTGTinsATGC	189		fig|99287.836.peg.2899	STM2739		Phage integrase	Phage repressor protein cI	Phage integrase	synonymous_variant	LOW
1:PE1	AE006468	2877391	TCAG	GCAA	185.969	8	0.89	Synon	tctcag	tcGCAA	573_576delTCAGinsGCAA	193		fig|99287.836.peg.2899	STM2739		Phage integrase	Phage repressor protein cI	Phage integrase	synonymous_variant	LOW
1:PE1	AE006468	2877403	TT	CC	207.98	8	1	Synon	agtttg	agCCtg	585_586delTTinsCC	197		fig|99287.836.peg.2899	STM2739		Phage integrase	Phage repressor protein cI	Phage integrase	synonymous_variant	LOW
1:PE1	AE006468	2877415	TG	CA	163.388	6	1	Nonsyn	attgca	atCAca	597_598delTGinsCA	Ala200Thr		fig|99287.836.peg.2899	STM2739		Phage integrase	Phage repressor protein cI	Phage integrase	missense_variant	MODERATE
1:PE1	AE006468	2877422	G	A	165.192	6	1	Nonsyn	gta	Ata	604G>A	Val202Ile		fig|99287.836.peg.2899	STM2739		Phage integrase	Phage repressor protein cI	Phage integrase	missense_variant	MODERATE
1:PE1	AE006468	2877430	GGCAACT	TTCGACC	161.061	6	1	Nonsyn	ctggcaact	ctTTCGACC	612_618delGGCAACTinsTTCGACC	Ala205Ser		fig|99287.836.peg.2899	STM2739		Phage integrase	Phage repressor protein cI	Phage integrase	missense_variant	MODERATE
1:PE1	AE006468	2877442	CCGA	GCGC	172.643	7	1	Synon	gcccga	gcGCGC	624_627delCCGAinsGCGC	210		fig|99287.836.peg.2899	STM2739		Phage integrase	Phage repressor protein cI	Phage integrase	synonymous_variant	LOW
1:PE1	AE006468	2877454	AGCT	GGCG	422.812	18	1	Synon	gaagct	gaGGCG	636_639delAGCTinsGGCG	214		fig|99287.836.peg.2899	STM2739		Phage integrase	Phage repressor protein cI	Phage integrase	synonymous_variant	LOW
1:PE1	AE006468	2877464	C	T	422.056	18	1	Synon	ctg	Ttg	646C>T	Leu216Leu		fig|99287.836.peg.2899	STM2739		Phage integrase	Phage repressor protein cI	Phage integrase	synonymous_variant	LOW
1:PE1	AE006468	2877472	C	G	432.641	19	1	Synon	ggc	ggG	654C>G	Gly218Gly		fig|99287.836.peg.2899	STM2739		Phage integrase	Phage repressor protein cI	Phage integrase	synonymous_variant	LOW
1:PE1	AE006468	2877479	C	G	497.221	20	1	Nonsyn	cta	Gta	661C>G	Leu221Val		fig|99287.836.peg.2899	STM2739		Phage integrase	Phage repressor protein cI	Phage integrase	missense_variant	MODERATE
1:PE1	AE006468	2877484	A	C	470.827	20	1	Synon	tca	tcC	666A>C	Ser222Ser		fig|99287.836.peg.2899	STM2739		Phage integrase	Phage repressor protein cI	Phage integrase	synonymous_variant	LOW
1:PE1	AE006468	2877493	C	G	435.527	19	1	Synon	cgc	cgG	675C>G	Arg225Arg		fig|99287.836.peg.2899	STM2739		Phage integrase	Phage repressor protein cI	Phage integrase	synonymous_variant	LOW
1:PE1	AE006468	2877499	TTAT	CTAC	430.955	18	1	Synon	acttat	acCTAC	681_684delTTATinsCTAC	229		fig|99287.836.peg.2899	STM2739		Phage integrase	Phage repressor protein cI	Phage integrase	synonymous_variant	LOW
1:PE1	AE006468	2877511	GAAG	CAAA	434.131	17	1	Synon	acgaag	acCAAA	693_696delGAAGinsCAAA	233		fig|99287.836.peg.2899	STM2739		Phage integrase	Phage repressor protein cI	Phage integrase	synonymous_variant	LOW
1:PE1	AE006468	2877520	G	A	424.435	17	1	Synon	aag	aaA	702G>A	Lys234Lys		fig|99287.836.peg.2899	STM2739		Phage integrase	Phage repressor protein cI	Phage integrase	synonymous_variant	LOW
1:PE1	AE006468	2877529	T	C	388.885	17	1	Synon	cgt	cgC	711T>C	Arg237Arg		fig|99287.836.peg.2899	STM2739		Phage integrase	Phage repressor protein cI	Phage integrase	synonymous_variant	LOW
1:PE1	AE006468	2877535	GCCA	CCCG	422.879	17	1	Synon	gtgcca	gtCCCG	717_720delGCCAinsCCCG	241		fig|99287.836.peg.2899	STM2739		Phage integrase	Phage repressor protein cI	Phage integrase	synonymous_variant	LOW
1:PE1	AE006468	2877544	T	A	397.661	17	1	Synon	tct	tcA	726T>A	Ser242Ser		fig|99287.836.peg.2899	STM2739		Phage integrase	Phage repressor protein cI	Phage integrase	synonymous_variant	LOW
1:PE1	AE006468	2877550	T	C	402.295	17	1	Synon	gat	gaC	732T>C	Asp244Asp		fig|99287.836.peg.2899	STM2739		Phage integrase	Phage repressor protein cI	Phage integrase	synonymous_variant	LOW
1:PE1	AE006468	2877655	A	G	890.925	31	1	Synon	caa	caG	837A>G	Gln279Gln		fig|99287.836.peg.2899	STM2739		Phage integrase	Phage repressor protein cI	Phage integrase	synonymous_variant	LOW
1:PE1	AE006468	2877667	G	C	1063.82	36	1	Synon	gtg	gtC	849G>C	Val283Val		fig|99287.836.peg.2899	STM2739		Phage integrase	Phage repressor protein cI	Phage integrase	synonymous_variant	LOW
1:PE1	AE006468	2877715	ACTGGTAC	CCTTGTAT	1110.6	35	1	Synon	atactggtactg	atCCTTGTATtg	897_904delACTGGTACinsCCTTGTAT	303		fig|99287.836.peg.2899	STM2739		Phage integrase	Phage repressor protein cI	Phage integrase	synonymous_variant	LOW
1:PE1	AE006468	2877742	CGCA	TGCC	726.741	23	1	Synon	cacgca	caTGCC	924_927delCGCAinsTGCC	310		fig|99287.836.peg.2899	STM2739		Phage integrase	Phage repressor protein cI	Phage integrase	synonymous_variant	LOW
1:PE1	AE006468	2877751	A	T	704.422	22	1	Synon	ata	atT	933A>T	Ile311Ile		fig|99287.836.peg.2899	STM2739		Phage integrase	Phage repressor protein cI	Phage integrase	synonymous_variant	LOW
1:PE1	AE006468	2877764	G	A	552.806	18	1	Nonsyn	gtt	Att	946G>A	Val316Ile		fig|99287.836.peg.2899	STM2739		Phage integrase	Phage repressor protein cI	Phage integrase	missense_variant	MODERATE
1:PE1	AE006468	2877769	C	T	550.999	18	1	Synon	tac	taT	951C>T	Tyr317Tyr		fig|99287.836.peg.2899	STM2739		Phage integrase	Phage repressor protein cI	Phage integrase	synonymous_variant	LOW
1:PE1	AE006468	2877775	C	T	529.761	17	1	Synon	cac	caT	957C>T	His319His		fig|99287.836.peg.2899	STM2739		Phage integrase	Phage repressor protein cI	Phage integrase	synonymous_variant	LOW
1:PE1	AE006468	2877781	C	A	524.364	17	1	Synon	gcc	gcA	963C>A	Ala321Ala		fig|99287.836.peg.2899	STM2739		Phage integrase	Phage repressor protein cI	Phage integrase	synonymous_variant	LOW
1:PE1	AE006468	2877999	CTC	CC	1118.59	44	0.94	Deletion										Phage integrase	Phage integrase	intergenic_region	MODIFIER
1:PE1	AE006468	2888235	CAAAAAAAAATAGC	CAAAAAAAATAGC	282.266	9	1	Deletion										hypothetical protein	Transcriptional regulator	intergenic_region	MODIFIER
1:PE1	AE006468	2894458	A	G	1750.56	59	1	Synon	ttg	Ctg	457T>C	Leu153Leu		fig|99287.836.peg.2918	STM2756		6-phospho-3-hexuloisomerase (EC 5.3.1.27)	D-arabino-3-hexulose 6-phosphate formaldehyde-lyase (EC 4.1.2.43)	Distant homology with glucose-6-phosphate isomerase, archaeal	synonymous_variant	LOW
1:PE1	AE006468	2899522	A	G	2160.3	71	1											hypothetical protein	hypothetical protein	intergenic_region	MODIFIER
1:PE1	AE006468	2905938	G	A	2833.35	88	1	Nonsyn	gag	Aag	460G>A	Glu154Lys		fig|99287.836.peg.2928	STM2763		Prophage CP4-57 integrase	FIG01047407: hypothetical protein	Mobile element protein	missense_variant	MODERATE
1:PE1	AE006468	2906554	AGCCGCGATTTG	AGCCGCGATTTGCCGCGATTTG	1690.65	66	0.9	Insertion	gcaaatcgcggctatccggtcatg	gCAAATCGCGGCAAATCGCGGCTatccggtcatg	358_359insCAAATCGCGG	Tyr124fs	yes	fig|99287.836.peg.2930	STM2764		Mobile element protein	Mobile element protein	Transposase, IS3/IS911 family	frameshift_variant	HIGH
1:PE1	AE006468	2912407	C	T	2634.21	84	1											Transposase InsF for insertion sequence IS3 @ Mobile element protein	repressor of fliC	intergenic_region	MODIFIER
1:PE1	AE006468	2913681	A	G	2175.62	70	1	Synon	act	acC	1074T>C	Thr358Thr		fig|99287.836.peg.2937	STM2771	fljB	Flagellin FliC	repressor of fliC	Phage DNA invertase	synonymous_variant	LOW
1:PE1	AE006468	291948	A	T	1274.02	44	1											tRNA-Ala-TGC	5S rRNA ## 5S ribosomal RNA	intergenic_region	MODIFIER
1:PE1	AE006468	2925313	A	G	1772.04	57	0.98	Nonsyn	gtc	gCc	455T>C	Val152Ala		fig|99287.836.peg.2943	STM2777	iroN	Outer Membrane Siderophore Receptor IroN	Periplasmic esterase IroE	FIG01048052: hypothetical protein	missense_variant	MODERATE
1:PE1	AE006468	2928487	T	C	1986.4	62	1	Synon	cgt	cgC	111T>C	Arg37Arg		fig|99287.836.peg.2947	STM2781	virK	Virulence protein VirK	secreted effector protein	FIG01046564: hypothetical protein	synonymous_variant	LOW
1:PE1	AE006468	2937206	G	A	2943.56	95	1	Synon	ctg	ctA	1179G>A	Leu393Leu		fig|99287.836.peg.2957	STM2788		Tripartite tricarboxylate transporter TctA family	Tripartite tricarboxylate transporter TctB family	hypothetical protein	synonymous_variant	LOW
1:PE1	AE006468	2939019	C	T	2083.53	75	0.97	Nonsyn	ccc	Tcc	172C>T	Pro58Ser		fig|99287.836.peg.2960	STM2790	ygaF	L-2-hydroxyglutarate oxidase (EC 1.1.3.15)	Carbon starvation induced protein CsiD	Succinate-semialdehyde dehydrogenase [NAD(P)+] (EC 1.2.1.16)	missense_variant	MODERATE
1:PE1	AE006468	2940893	GTCA	GTCG	1872.06	62	0.95	Synon	gtgtca	gtGTCG	759A>G	Ser253Ser		fig|99287.836.peg.2961	STM2791	gabD	Succinate-semialdehyde dehydrogenase [NAD(P)+] (EC 1.2.1.16)	L-2-hydroxyglutarate oxidase (EC 1.1.3.15)	Gamma-aminobutyrate:alpha-ketoglutarate aminotransferase (EC 2.6.1.19)	synonymous_variant	LOW
1:PE1	AE006468	2948022	A	G	1593.52	51	1	Nonsyn	atg	Gtg	22A>G	Met8Val		fig|99287.836.peg.2971			hypothetical protein	DNA-binding protein StpA	L-alanine exporter AlaE	missense_variant	MODERATE
1:PE1	AE006468	2952085	A	C	1732.42	60	0.97	Synon	aca	acC	225A>C	Thr75Thr		fig|99287.836.peg.2979	STM2805	nrdH	Glutaredoxin-like protein NrdH, required for reduction of Ribonucleotide reductase class Ib	hypothetical protein	Ribonucleotide reduction protein NrdI	synonymous_variant	LOW
1:PE1	AE006468	2954102	G	T	2361.55	75	1	Nonsyn	cag	caT	1590G>T	Gln530His		fig|99287.836.peg.2981	STM2807	nrdE	Ribonucleotide reductase of class Ib (aerobic), alpha subunit (EC 1.17.4.1)	Ribonucleotide reduction protein NrdI	Ribonucleotide reductase of class Ib (aerobic), beta subunit (EC 1.17.4.1)	missense_variant	MODERATE
1:PE1	AE006468	295761	G	A	1909.28	61	1	Nonsyn	agc	aAc	692G>A	Ser231Asn		fig|99287.836.peg.269	STM0255	yafB	Methylglyoxal reductase, dihydroxyacetone producing @ 2,5-didehydrogluconate reductase (2-dehydro-L-gulonate-forming) (EC 1.1.1.346)	tRNA-Val	Transcriptional regulator YafC, LysR family	missense_variant	MODERATE
1:PE1	AE006468	2961292	G	A	2348.94	74	0.99	Synon	acg	acA	168G>A	Thr56Thr		fig|99287.836.peg.2987	STM2813	emrR	Multidrug resistance regulator EmrR (MprA)	Uncharacterized MFS-type transporter STM2812	Multidrug efflux system EmrAB-OMF, membrane fusion component EmrA	synonymous_variant	LOW
1:PE1	AE006468	2983240	GC	GA	1314.14	49	0.92	Nonsyn	gcgcaa	gcGAaa	835C>A	Gln279Lys		fig|99287.836.peg.3010	STM2838	gutQ	D-arabinose-5-phosphate isomerase (EC 5.3.1.13)	Glucitol operon repressor	Anaerobic nitric oxide reductase transcription regulator NorR	missense_variant	MODERATE
1:PE1	AE006468	2985332	C	T	2495.82	91	0.99	Synon	ggc	ggT	258C>T	Gly86Gly		fig|99287.836.peg.3012	STM2840		Anaerobic nitric oxide reductase flavorubredoxin	Anaerobic nitric oxide reductase transcription regulator NorR	Nitric oxide reductase FlRd-NAD(+) reductase	synonymous_variant	LOW
1:PE1	AE006468	2985356	G	T	2719.78	92	1	Nonsyn	cag	caT	282G>T	Gln94His		fig|99287.836.peg.3012	STM2840		Anaerobic nitric oxide reductase flavorubredoxin	Anaerobic nitric oxide reductase transcription regulator NorR	Nitric oxide reductase FlRd-NAD(+) reductase	missense_variant	MODERATE
1:PE1	AE006468	2991951	C	A	1459.71	50	1	Nonsyn	gat	Tat	229G>T	Asp77Tyr		fig|99287.836.peg.3017	STM2845	hycI	Formate hydrogenlyase maturation protease (EC 3.4.23.51)	hypothetical protein	Formate hydrogenlyase maturation protein HycH	missense_variant	MODERATE
1:PE1	AE006468	299198	C	T	2306.22	78	0.99	Nonsyn	gcg	gTg	101C>T	Ala34Val		fig|99287.836.peg.273	STM0259	yafE	SAM-dependent methyltransferase YafE (UbiE paralog)	UPF0294 protein YafD	Membrane-bound lytic murein transglycosylase D	missense_variant	MODERATE
1:PE1	AE006468	3005624	A	C	1865.2	62	1	Nonsyn	gac	gCc	1916A>C	Asp639Ala		fig|99287.836.peg.3031	STM2859	fhlA	Formate hydrogenlyase transcriptional activator	[NiFe] hydrogenase metallocenter assembly protein HypE	Uncharacterized protein YgbA	missense_variant	MODERATE
1:PE1	AE006468	3010355	TAAAGC	TGC	1471.31	48	0.98	Deletion	gcttta	GCA	456_458delTTT	Leu153del		fig|99287.836.peg.3037	STM2865	avrA	Type III secretion injected virulence protein (YopP,YopJ, induces apoptosis, prevents cytokine induction, inhibits NFkb activation)	Manganese ABC transporter, inner membrane permease protein SitD	SPI1-associated transcriptional regulator SprB	disruptive_inframe_deletion	MODERATE
1:PE1	AE006468	3010831	T	C	983.62	31	1											Type III secretion injected virulence protein (YopP,YopJ, induces apoptosis, prevents cytokine induction, inhibits NFkb activation)	SPI1-associated transcriptional regulator SprB	intergenic_region	MODIFIER
1:PE1	AE006468	3019011	G	T	1034.39	34	1											Type III secretion transcriptional regulator HilD	Type III secretion transcriptional activator HilA	intergenic_region	MODIFIER
1:PE1	AE006468	3039262	G	T	2361.28	82	0.96	Synon	cgc	cgA	1203C>A	Arg401Arg		fig|99287.836.peg.3068	STM2896	invA	Type III secretion inner membrane channel protein (LcrD,HrcV,EscV,SsaV)	Type III secretion system protein BsaR	Type III secretion outermembrane contact sensing protein (YopN,Yop4b,LcrE)	synonymous_variant	LOW
1:PE1	AE006468	3055772	A	G	2538.66	83	1	Synon	ggt	ggC	1281T>C	Gly427Gly		fig|99287.836.peg.3085	STM2913		L-threonate/D-erythronate, proton symporter	Transcriptional regulator STM2912, LysR family	D-erythronate dehydrogenase (NAD+)	synonymous_variant	LOW
1:PE1	AE006468	3055957	A	G	2652.8	93	1	Synon	ttg	Ctg	1096T>C	Leu366Leu		fig|99287.836.peg.3085	STM2913		L-threonate/D-erythronate, proton symporter	Transcriptional regulator STM2912, LysR family	D-erythronate dehydrogenase (NAD+)	synonymous_variant	LOW
1:PE1	AE006468	3056336	A	G	3218.1	106	1	Synon	ctt	ctC	717T>C	Leu239Leu		fig|99287.836.peg.3085	STM2913		L-threonate/D-erythronate, proton symporter	Transcriptional regulator STM2912, LysR family	D-erythronate dehydrogenase (NAD+)	synonymous_variant	LOW
1:PE1	AE006468	3056354	T	A	3198.05	115	0.99	Nonsyn	gaa	gaT	699A>T	Glu233Asp		fig|99287.836.peg.3085	STM2913		L-threonate/D-erythronate, proton symporter	Transcriptional regulator STM2912, LysR family	D-erythronate dehydrogenase (NAD+)	missense_variant	MODERATE
1:PE1	AE006468	3058606	TTCGCCCGCCGCGGTAT	TT	885.931	40	0.95	Deletion	gataccgcggcgggcgaa	gAA	194_208delATACCGCGGCGGGCG	Asp65_Gly69del		fig|99287.836.peg.3087	STM2915	ygbM	2-dehydrotetronate isomerase (EC 5.3.1.35)	D-erythronate dehydrogenase (NAD+)	3-oxo-tetronate 4-phosphate decarboxylase	disruptive_inframe_deletion	MODERATE
1:PE1	AE006468	3059170	C	T	2131.87	68	0.99	Nonsyn	gta	Ata	289G>A	Val97Ile		fig|99287.836.peg.3088	STM2916	ygbL	3-oxo-tetronate 4-phosphate decarboxylase	2-dehydrotetronate isomerase (EC 5.3.1.35)	3-oxo-tetronate kinase	missense_variant	MODERATE
1:PE1	AE006468	3059479	G	A	1568.04	50	1	Synon	cgc	cgT	1239C>T	Arg413Arg		fig|99287.836.peg.3089	STM2917	ygbK	3-oxo-tetronate kinase	3-oxo-tetronate 4-phosphate decarboxylase	L-threonate dehydrogenase (NAD+)	synonymous_variant	LOW
1:PE1	AE006468	3065598	C	T	2468.34	79	0.99	Nonsyn	cgt	cAt	896G>A	Arg299His		fig|99287.836.peg.3096	STM2924	rpoS	RNA polymerase sigma factor RpoS	Hydroxyaromatic non-oxidative decarboxylase protein D (EC 4.1.1.-)	Murein hydrolase activator NlpD	missense_variant	MODERATE
1:PE1	AE006468	3066493	A	T	2149.87	70	0.96	Nonsyn	ttg	Atg	1T>A	Leu1Met		fig|99287.836.peg.3096	STM2924	rpoS	RNA polymerase sigma factor RpoS	Hydroxyaromatic non-oxidative decarboxylase protein D (EC 4.1.1.-)	Murein hydrolase activator NlpD	missense_variant	MODERATE
1:PE1	AE006468	307629	A	G	1635.8	55	1	Nonsyn	ttt	Ctt	979T>C	Phe327Leu		fig|99287.836.peg.281	STM0268		T6SS component TssF (ImpG/VasA)	T6SS component TssG (ImpH/VasB)	T6SS lysozyme-like component TssE	missense_variant	MODERATE
1:PE1	AE006468	3079068	A	C	1427.25	48	0.98	Nonsyn	tcc	Gcc	397T>G	Ser133Ala		fig|99287.836.peg.3115	STM2938		CRISPR-associated protein Cas1	CRISPR-associated protein Cas2	CRISPR-associated protein, Cse3 family	missense_variant	MODERATE
1:PE1	AE006468	3090190	TC	TT	1716.76	55	1	Synon	aagatc	aaAAtc	528G>A	Lys176Lys		fig|99287.836.peg.3125	STM2947	cysI	Sulfite reductase [NADPH] hemoprotein beta-component (EC 1.8.1.2)	Phosphoadenylyl-sulfate reductase [thioredoxin] (EC 1.8.4.8)	Sulfite reductase [NADPH] flavoprotein alpha-component (EC 1.8.1.2)	synonymous_variant	LOW
1:PE1	AE006468	3093575	C	A	1725.8	57	1	Nonsyn	agt	aTt	614G>T	Ser205Ile		fig|99287.836.peg.3128	STM2950		STY3078 protein	6-carboxy-5,6,7,8-tetrahydropterin synthase (EC 4.1.2.50)	hypothetical protein	missense_variant	MODERATE
1:PE1	AE006468	3094887	G	T	1684.93	57	1	Synon	tcg	tcT	120G>T	Ser40Ser		fig|99287.836.peg.3130			hypothetical protein	hypothetical protein	hypothetical protein	synonymous_variant	LOW
1:PE1	AE006468	3096605	T	G	1844.98	59	1	Synon	agg	Cgg	631A>C	Arg211Arg		fig|99287.836.peg.3136	STM2951	ygcF	7-carboxy-7-deazaguanine synthase (EC 4.3.99.3)	hypothetical protein	Enolase (EC 4.2.1.11)	synonymous_variant	LOW
1:PE1	AE006468	3116525	C	T	2891.22	98	1	Synon	gag	gaA	138G>A	Glu46Glu		fig|99287.836.peg.3152	STM2965	yqcC	Uncharacterized protein YqcC	tRNA pseudouridine(65) synthase (EC 5.4.99.26)	Syd protein	synonymous_variant	LOW
1:PE1	AE006468	3119244	G	A	2565.29	82	1	Synon	gtg	gtA	396G>A	Val132Val		fig|99287.836.peg.3155	STM2969	ygdH	Pyrimidine/purine nucleotide 5'-monophosphate nucleosidase PpnN (EC 3.2.2.4) (EC 3.2.2.10)	NADPH-dependent 7-cyano-7-deazaguanine reductase (EC 1.7.1.13)	Serine transporter	synonymous_variant	LOW
1:PE1	AE006468	3120414	T	C	1545.43	51	1											Pyrimidine/purine nucleotide 5'-monophosphate nucleosidase PpnN (EC 3.2.2.4) (EC 3.2.2.10)	Serine transporter	intergenic_region	MODIFIER
1:PE1	AE006468	312124	C	T	1958.56	61	0.98	Synon	gtc	gtT	930C>T	Val310Val		fig|99287.836.peg.285	STM0272		T6SS AAA+ chaperone ClpV (TssH)	hypothetical protein	T6SS component TssB (ImpB/VipA)	synonymous_variant	LOW
1:PE1	AE006468	3127211	G	T	1506.43	48	1	Nonsyn	gcc	Tcc	334G>T	Ala112Ser		fig|99287.836.peg.3163			Fucose permease	hypothetical protein	L-fucose isomerase (EC 5.3.1.25) @ D-Arabinose ketol-isomerase (EC 5.3.1.3)	missense_variant	MODERATE
1:PE1	AE006468	314641	ACGCTGGCGCAACAGGC	AC	1338.37	50	1	Deletion	acgctggcgcaacaggcg	ACg	151_165delCAACAGGCGCTGGCG	Gln51_Ala55del		fig|99287.836.peg.287	STM0274		T6SS component TssC (ImpC/VipB)	T6SS component TssB (ImpB/VipA)	invasol SirA	conservative_inframe_deletion	MODERATE
1:PE1	AE006468	3160604	G	A	3434.15	110	1	Synon	ctg	Ttg	1558C>T	Leu520Leu		fig|99287.836.peg.3189	STM3003	ptsP	FIG001592: Phosphocarrier protein kinase/phosphorylase, nitrogen regulation associated	Prolipoprotein diacylglyceryl transferase	Adenosine (5')-pentaphospho-(5'')-adenosine pyrophosphohydrolase	synonymous_variant	LOW
1:PE1	AE006468	3167125	G	A	2117.18	71	1	Nonsyn	acg	aTg	761C>T	Thr254Met		fig|99287.836.peg.3195	STM3009	ygeD	Lysophospholipid transporter LplT	Tas protein, an NADP(H)-dependent aldo-keto reductase	2-acylglycerophosphoethanolamine acyltransferase (EC 2.3.1.40) / Acyl-[acyl-carrier-protein] synthetase (EC 6.2.1.20)	missense_variant	MODERATE
1:PE1	AE006468	3181802	T	C	2642.07	81	1	Nonsyn	ata	atG	27A>G	Ile9Met		fig|99287.836.peg.3208	STM3020		LysR-family transcriptional regulator STM3020	Acetyl-CoA acetyltransferase (EC 2.3.1.9)	hypothetical protein	missense_variant	MODERATE
1:PE1	AE006468	3184548	TCACGACCACGACCACGACCACGACCACGACCACGACCACGACCACGACCACGACCACGACCACGACCACGACCACGACC	TCACGACCACGACCACGACCACGACCACGACCACGACCACGACCACGACC	285.817	20	0.91	Deletion	catcacgaccacgaccacgaccacgaccacgaccacgaccacgaccacgaccacgaccacgaccacgaccacgaccacgaccat	caTCACGACCACGACCACGACCACGACCACGACCACGACCACGACCACGACCat	417_446delCGACCACGACCACGACCACGACCACGACCA	Asp140_His149del		fig|99287.836.peg.3212	STM3024	yohM	Nickel/cobalt efflux transporter RcnA	Transcriptional repressor RcnR	hypothetical protein	disruptive_inframe_deletion	MODERATE
1:PE1	AE006468	3185990	A	G	2695.6	90	0.99	Nonsyn	tgg	Cgg	28T>C	Trp10Arg		fig|99287.836.peg.3213	STM3025		hypothetical protein	Nickel/cobalt efflux transporter RcnA	hypothetical protein	missense_variant	MODERATE
1:PE1	AE006468	3187527	C	A	1723.88	52	1	Nonsyn	cag	caT	210G>T	Gln70His		fig|99287.836.peg.3215	STM3026		Putative outer membrane protein	hypothetical protein	Probable fimbrial chaperone protein	missense_variant	MODERATE
1:PE1	AE006468	3188696	A	C	2483.35	80	1	Nonsyn	tgg	Ggg	2311T>G	Trp771Gly		fig|99287.836.peg.3217	STM3028	stdB	FIG036507: Fimbriae usher protein StdB	Probable fimbrial chaperone protein	putative fimbrial-like protein	missense_variant	MODERATE
1:PE1	AE006468	3193673	G	A	1042.78	35	1											Attachment invasion locus protein precursor	hypothetical protein	intergenic_region	MODIFIER
1:PE1	AE006468	3197395	C	T	1850.82	57	1											probable lipoprotein YPO2292	tRNA-Gly-CCC	intergenic_region	MODIFIER
1:PE1	AE006468	3242915	C	T	2184.69	70	1	Nonsyn	cga	cAa	425G>A	Arg142Gln		fig|99287.836.peg.3279	STM3081		Malate dehydrogenase (EC 1.1.1.37)	Putative mannitol dehydrogenase	L-galactonate-5-dehydrogenase	missense_variant	MODERATE
1:PE1	AE006468	3245964	T	C	818.4	26	1											D-mannonate oxidoreductase (EC 1.1.1.57)	hypothetical protein	intergenic_region	MODIFIER
1:PE1	AE006468	3246680	TTGCGATGTCTGCGATGTCTGCGATGTCTGCGATGTCT	TTGCGATGTCTGCGATGTCT	987.936	43	0.91	Deletion										D-mannonate oxidoreductase (EC 1.1.1.57)	hypothetical protein	intergenic_region	MODIFIER
1:PE1	AE006468	3248796	A	C	1268.65	42	1											Putative outer membrane lipoprotein	Biosynthetic arginine decarboxylase (EC 4.1.1.19)	intergenic_region	MODIFIER
1:PE1	AE006468	3249045	G	A	2354.29	73	1	Nonsyn	acg	aTg	1865C>T	Thr622Met		fig|99287.836.peg.3285	STM3086	speA	Biosynthetic arginine decarboxylase (EC 4.1.1.19)	Putative outer membrane lipoprotein	Uncharacterized protein YqgB	missense_variant	MODERATE
1:PE1	AE006468	3264063	C	T	1770.52	58	1	Nonsyn	cgt	Tgt	943C>T	Arg315Cys		fig|99287.836.peg.3304	STM3104	yggW	Oxygen-independent coproporphyrinogen-III oxidase-like protein YggW	Nucleoside 5-triphosphatase RdgB (dHAPTP, dITP, XTP-specific) (EC 3.6.1.66)	Putative alpha helix chain	missense_variant	MODERATE
1:PE1	AE006468	327385	T	C	1809.6	60	1	Nonsyn	atg	aCg	3524T>C	Met1175Thr		fig|99287.836.peg.300	STM0285		T6SS component TssM (IcmF/VasK)	hypothetical protein	T6SS associated component TagF (ImpM)	missense_variant	MODERATE
1:PE1	AE006468	3274230	G	A	2081.14	68	0.99	Nonsyn	gcg	gTg	686C>T	Ala229Val		fig|99287.836.peg.3316	STM3114	speC	Ornithine decarboxylase (EC 4.1.1.17)	Nucleoside permease NupG	hypothetical protein	missense_variant	MODERATE
1:PE1	AE006468	3278788	G	T	2110.67	68	1	Nonsyn	gca	gAa	788C>A	Ala263Glu		fig|99287.836.peg.3322	STM3120		Similar to citrate lyase beta chain, 5	Transcriptional regulator	LysR family transcriptional regulator STM3121	missense_variant	MODERATE
1:PE1	AE006468	3286331	A	C	2773.06	92	0.99	Synon	cct	ccG	588T>G	Pro196Pro		fig|99287.836.peg.3328	STM3126		Uncharacterized amino acid permease, GabP family	hypothetical protein	hypothetical protein	synonymous_variant	LOW
1:PE1	AE006468	3286538	G	T	2521.72	76	0.99	Nonsyn	agc	agA	381C>A	Ser127Arg		fig|99287.836.peg.3328	STM3126		Uncharacterized amino acid permease, GabP family	hypothetical protein	hypothetical protein	missense_variant	MODERATE
1:PE1	AE006468	3294576	C	T	1610.19	55	0.95	Synon	ggg	ggA	1155G>A	Gly385Gly		fig|99287.836.peg.3338	STM3134		Hexuronate transporter	Possible hydrolase	Mannonate dehydratase (EC 4.2.1.8)	synonymous_variant	LOW
1:PE1	AE006468	3301727	T	C	1481.26	48	1											Putative methyl-accepting chemotaxis protein	hypothetical protein	intergenic_region	MODIFIER
1:PE1	AE006468	331389	T	A	1361.57	54	0.93	Nonsyn	tcc	Acc	1516T>A	Ser506Thr		fig|99287.836.peg.304	STM0289		VgrG protein	hypothetical protein	T6SS putative cytoplasmic protein	missense_variant	MODERATE
1:PE1	AE006468	3318145	A	G	2077.72	66	1	Synon	gca	gcG	87A>G	Ala29Ala		fig|99287.836.peg.3362	STM3156		hypothetical protein	hypothetical protein	Uncharacterized oxidoreductase YghA	synonymous_variant	LOW
1:PE1	AE006468	3323331	G	A	2107.12	69	0.99	Synon	aac	aaT	639C>T	Asn213Asn		fig|99287.836.peg.3369	STM3163	yqhC	Transcriptional regulator YqhC, positively regulates YqhD and DkgA	DedA family inner membrane protein YghB	hypothetical protein	synonymous_variant	LOW
1:PE1	AE006468	3326443	GAAAAAAATCT	GAAAAAAAATCT	487.905	17	0.94	Insertion	ggaaaaaaatctcag	gGAAAAAAAATCTcag	45dupA	Ser16fs	yes	fig|99287.836.peg.3373	STM3166		2-oxoglutarate/malate translocator	Methylglyoxal reductase, dihydroxyacetone producing @ 2,5-didehydrogluconate reductase (2-dehydro-D-gluconate-forming) (EC 1.1.1.274)	hypothetical protein	frameshift_variant	HIGH
1:PE1	AE006468	3327176	CTGG	CTGC	2173.18	73	0.97	Nonsyn	tactgg	taCTGC	774G>C	Trp258Cys		fig|99287.836.peg.3373	STM3166		2-oxoglutarate/malate translocator	Methylglyoxal reductase, dihydroxyacetone producing @ 2,5-didehydrogluconate reductase (2-dehydro-D-gluconate-forming) (EC 1.1.1.274)	hypothetical protein	missense_variant	MODERATE
1:PE1	AE006468	3327917	G	A	2663.12	84	1											2-oxoglutarate/malate translocator	hypothetical protein	intergenic_region	MODIFIER
1:PE1	AE006468	3332800	T	C	2508.53	85	0.98	Synon	tta	Cta	172T>C	Leu58Leu		fig|99287.836.peg.3378	STM3170		TRAP-type C4-dicarboxylate transport system, small permease component	TRAP-type C4-dicarboxylate transport system, periplasmic component	TRAP-type C4-dicarboxylate transport system, large permease component	synonymous_variant	LOW
1:PE1	AE006468	3333178	A	G	1919.23	58	0.98	Nonsyn	ata	atG	57A>G	Ile19Met		fig|99287.836.peg.3379	STM3171	ygiK	TRAP-type C4-dicarboxylate transport system, large permease component	TRAP-type C4-dicarboxylate transport system, small permease component	Cell division protein FtsP	missense_variant	MODERATE
1:PE1	AE006468	3342555	T	C	2183.89	72	1	Synon	att	atC	1095T>C	Ile365Ile		fig|99287.836.peg.3386	STM3178	ygiY	Sensory histidine kinase QseC	Two-component system response regulator QseB	FIG01046654: hypothetical protein	synonymous_variant	LOW
1:PE1	AE006468	3346020	A	C	2114.66	69	1	Nonsyn	tat	Gat	451T>G	Tyr151Asp		fig|99287.836.peg.3392	STM3182	yqiA	Esterase YqiA	DNA topoisomerase IV subunit B (EC 5.99.1.3)	3',5'-cyclic-nucleotide phosphodiesterase (EC 3.1.4.17)	missense_variant	MODERATE
1:PE1	AE006468	3348903	GCAAGAAA	GCAAGAACAAGAAA	2299.95	78	0.99	Insertion	ctgcaagaaaaagcagca	ctGCAAGAACAAGAAAaagcagca	325_330dupCAAGAA	Gln109_Glu110dup		fig|99287.836.peg.3396	STM3186	tolC	Outer membrane channel TolC (OpmH)	ADP-ribose pyrophosphatase (EC 3.6.1.13)	UPF0441 protein YgiB	conservative_inframe_insertion	MODERATE
1:PE1	AE006468	3353886	G	T	2377.71	78	1											Zinc transporter ZupT	Probable 4-amino-4-deoxy-L-arabinose-phosphoundecaprenol flippase subunit ArnE	intergenic_region	MODIFIER
1:PE1	AE006468	3355397	GTTAC	GATTAC	1708.08	60	0.97	Insertion	gttacc	GATTACc	889_890insA	Val297fs	yes	fig|99287.836.peg.3402	STM3191		Putative arylsulfate sulfotransferase (EC 2.8.2.22)	Probable 4-amino-4-deoxy-L-arabinose-phosphoundecaprenol flippase subunit ArnE	Putative arylsulfate sulfotransferase (EC 2.8.2.22)	frameshift_variant	HIGH
1:PE1	AE006468	3367734	C	T	1376.14	51	0.98	Synon	gcg	gcA	576G>A	Ala192Ala		fig|99287.836.peg.3414	STM3202	ygiF	Inorganic triphosphatase (EC 3.6.1.25)	Glutamine synthetase adenylyl-L-tyrosine phosphorylase (EC 2.7.7.89) / Glutamate-ammonia-ligase adenylyltransferase (EC 2.7.7.42)	Arylsulfatase (EC 3.1.6.1)	synonymous_variant	LOW
1:PE1	AE006468	337274	A	G	2251.92	72	1	Nonsyn	aag	aGg	179A>G	Lys60Arg		fig|99287.836.peg.308	STM0292		RhaS protein	FIG01047741: hypothetical protein	putative cytoplasmic protein	missense_variant	MODERATE
1:PE1	AE006468	3381962	C	A	2183.96	72	1	Nonsyn	agc	aTc	413G>T	Ser138Ile		fig|99287.836.peg.3428	STM3216		Methyl-accepting chemotaxis sensor protein STM3216	Transcriptional regulator YqjI, PadR family	Aerotaxis sensor receptor protein	missense_variant	MODERATE
1:PE1	AE006468	3385045	G	A	1984.19	67	1	Nonsyn	gca	Aca	334G>A	Ala112Thr		fig|99287.836.peg.3431	STM3218	oat	Putrescine aminotransferase (EC 2.6.1.82)	hypothetical protein	2,4-dienoyl-CoA reductase [NADPH] (EC 1.3.1.34)	missense_variant	MODERATE
1:PE1	AE006468	3391165	G	A	1322.78	44	1	Synon	ctg	ctA	153G>A	Leu51Leu		fig|99287.836.peg.3436	STM3223	ygjR	Uncharacterized oxidoreductase YgjR	SanA protein	Alkaline induced inner membrane protein Alx	synonymous_variant	LOW
1:PE1	AE006468	3402622	G	A	2893.32	98	1	Synon	cgc	cgT	711C>T	Arg237Arg		fig|99287.836.peg.3451	STM3238	yhaN	UPF0597 protein YhaM	Uncharacterized protein YhaL	Inner membrane transport protein YhaO	synonymous_variant	LOW
1:PE1	AE006468	3405004	TC	CC	1139.94	37	0.95											Inner membrane transport protein YhaO	L-serine dehydratase, beta subunit (EC 4.3.1.17) / L-serine dehydratase, alpha subunit (EC 4.3.1.17)	intergenic_region	MODIFIER
1:PE1	AE006468	34091	A	G	1761.62	53	1	Nonsyn	gat	gGt	728A>G	Asp243Gly		fig|99287.836.peg.33	STM0030		Transcriptional regulator, LysR family	putative membrane protein	Putative transcription regulator	missense_variant	MODERATE
1:PE1	AE006468	341735	C	T	2716.2	84	1											Mobile element protein	hypothetical protein	intergenic_region	MODIFIER
1:PE1	AE006468	341797	T	C	2728.92	83	1											Mobile element protein	hypothetical protein	intergenic_region	MODIFIER
1:PE1	AE006468	342517	C	T	2386.73	74	1											hypothetical protein	Salmonella atypical fimbria periplasmic chaperone SafB	intergenic_region	MODIFIER
1:PE1	AE006468	3426742	C	A	2070.41	73	1											PTS system, tagatose-specific IIA component / PTS system, tagatose-specific phosphocarrier protein	Tagatose-6-phosphate kinase GatZ (EC 2.7.1.144)	intergenic_region	MODIFIER
1:PE1	AE006468	3434422	C	T	1790.92	57	1	Synon	atc	atT	1089C>T	Ile363Ile		fig|99287.836.peg.3483	STM3264	yraM	Penicillin-binding protein activator LpoA	16S rRNA (cytidine(1402)-2'-O)-methyltransferase (EC 2.1.1.198)	UPF0102 protein YraN	synonymous_variant	LOW
1:PE1	AE006468	3442694	T	C	2025.76	66	1	Nonsyn	tcg	Ccg	355T>C	Ser119Pro		fig|99287.836.peg.3495	STM3276	yhbW	Luciferase-like monooxygenase YhbW	Uncharacterized peptidase U32 family member YhbV	Uncharacterized protein STM3277	missense_variant	MODERATE
1:PE1	AE006468	3447720	G	A	1945.49	69	0.92	Nonsyn	gcc	gTc	413C>T	Ala138Val		fig|99287.836.peg.3499	STM3280	deaD	DEAD-box ATP-dependent RNA helicase DeaD (	Tryptophan-specific transport protein	Lipoprotein NlpI	missense_variant	MODERATE
1:PE1	AE006468	3452126	T	C	3297.35	107	1	Synon	aaa	aaG	870A>G	Lys290Lys		fig|99287.836.peg.3503	STM3284	truB	tRNA pseudouridine(55) synthase (EC 5.4.99.25)	SSU ribosomal protein S15p (S13e)	Ribosome-binding factor A	synonymous_variant	LOW
1:PE1	AE006468	3456665	G	A	2606.32	82	1	Synon	ctc	ctT	1158C>T	Leu386Leu		fig|99287.836.peg.3506	STM3287	nusA	Transcription termination protein NusA	Translation initiation factor 2	Bacterial ribosome SSU maturation protein RimP	synonymous_variant	LOW
1:PE1	AE006468	3456829	G	A	2612.13	84	1	Synon	ctg	Ttg	994C>T	Leu332Leu		fig|99287.836.peg.3506	STM3287	nusA	Transcription termination protein NusA	Translation initiation factor 2	Bacterial ribosome SSU maturation protein RimP	synonymous_variant	LOW
1:PE1	AE006468	3460280	G	A	2766.5	90	1											Argininosuccinate synthase (EC 6.3.4.5)	hypothetical protein	intergenic_region	MODIFIER
1:PE1	AE006468	3464158	G	A	2107.88	69	1	Synon	ccc	ccT	435C>T	Pro145Pro		fig|99287.836.peg.3512	STM3295	folP	Dihydropteroate synthase (EC 2.5.1.15)	Phosphoglucosamine mutase (EC 5.4.2.10)	Cell division-associated, ATP-dependent zinc metalloprotease FtsH	synonymous_variant	LOW
1:PE1	AE006468	3471821	AGC	AGGC	2042.93	67	0.93	Insertion	gctcgc	GCCTcgc	556_557insC	Arg187fs	yes	fig|99287.836.peg.3522			Uncharacterized inner membrane transporter YhbE	Uncharacterized inner membrane transporter YhbE	LSU ribosomal protein L27p	frameshift_variant	HIGH
1:PE1	AE006468	3474616	A	G	3070.59	98	0.98	Synon	aaa	aaG	60A>G	Lys20Lys		fig|99287.836.peg.3526	STM3306	nlp	Sugar fermentation stimulation protein B	Octaprenyl diphosphate synthase (EC 2.5.1.90)	UDP-N-acetylglucosamine 1-carboxyvinyltransferase (EC 2.5.1.7)	synonymous_variant	LOW
1:PE1	AE006468	34754	C	G	914.305	29	1	Nonsyn	aag	aaC	63G>C	Lys21Asn		fig|99287.836.peg.34	STM0031		Putative transcription regulator	Transcriptional regulator, LysR family	hypothetical protein	missense_variant	MODERATE
1:PE1	AE006468	3482000	G	C	2883.38	92	1	Nonsyn	gcg	Ccg	25G>C	Ala9Pro		fig|99287.836.peg.3536	STM3316	yrbI	3-deoxy-D-manno-octulosonate 8-phosphate phosphatase (EC 3.1.3.45)	D-arabinose-5-phosphate isomerase (EC 5.3.1.13)	Lipopolysaccharide export system protein LptC	missense_variant	MODERATE
1:PE1	AE006468	3487942	T	C	804.104	31	1											Phosphocarrier protein, nitrogen regulation associated	Uncharacterized protein YrbL	intergenic_region	MODIFIER
1:PE1	AE006468	3488119	C	A	639.687	20	1											Phosphocarrier protein, nitrogen regulation associated	Uncharacterized protein YrbL	intergenic_region	MODIFIER
1:PE1	AE006468	3490584	A	G	1728.37	56	1	Nonsyn	gtg	gCg	2252T>C	Val751Ala		fig|99287.836.peg.3548	STM3328	arcB	Aerobic respiration control sensor protein ArcB (EC 2.7.13.3)	Enhancing lycopene biosynthesis protein 2	[4Fe-4S]-AdoMet protein YhcC	missense_variant	MODERATE
1:PE1	AE006468	3508991	G	A	2192.49	72	1	Nonsyn	gcg	gTg	29C>T	Ala10Val		fig|99287.836.peg.3559	STM3339	nanA	N-acetylneuraminate lyase (EC 4.1.3.3)	Sialic acid transporter (permease) NanT	Transcriptional regulator NanR	missense_variant	MODERATE
1:PE1	AE006468	3519150	G	A	202.506	25	0.57	Synon	cgc	cgT	891C>T	Arg297Arg		fig|99287.836.peg.3571	STM3351	oadB	Oxaloacetate decarboxylase Na(+) pump, beta chain (EC 4.1.1.3)	Triphosphoribosyl-dephospho-CoA synthase (EC 2.4.2.52)	Oxaloacetate decarboxylase Na(+) pump, alpha chain (EC 4.1.1.3)	synonymous_variant	LOW
1:PE1	AE006468	3519159	G	A	87.5303	24	0.57	Synon	aac	aaT	882C>T	Asn294Asn		fig|99287.836.peg.3571	STM3351	oadB	Oxaloacetate decarboxylase Na(+) pump, beta chain (EC 4.1.1.3)	Triphosphoribosyl-dephospho-CoA synthase (EC 2.4.2.52)	Oxaloacetate decarboxylase Na(+) pump, alpha chain (EC 4.1.1.3)	synonymous_variant	LOW
1:PE1	AE006468	3519168	A	G	104.448	24	0.57	Synon	tgt	tgC	873T>C	Cys291Cys		fig|99287.836.peg.3571	STM3351	oadB	Oxaloacetate decarboxylase Na(+) pump, beta chain (EC 4.1.1.3)	Triphosphoribosyl-dephospho-CoA synthase (EC 2.4.2.52)	Oxaloacetate decarboxylase Na(+) pump, alpha chain (EC 4.1.1.3)	synonymous_variant	LOW
1:PE1	AE006468	3519291	C	G	584.369	31	0.78	Synon	cgg	cgC	750G>C	Arg250Arg		fig|99287.836.peg.3571	STM3351	oadB	Oxaloacetate decarboxylase Na(+) pump, beta chain (EC 4.1.1.3)	Triphosphoribosyl-dephospho-CoA synthase (EC 2.4.2.52)	Oxaloacetate decarboxylase Na(+) pump, alpha chain (EC 4.1.1.3)	synonymous_variant	LOW
1:PE1	AE006468	3519297	CG	TT	643.929	32	0.82	Nonsyn	acg	aAA	743_744delCGinsAA	Thr248Lys		fig|99287.836.peg.3571	STM3351	oadB	Oxaloacetate decarboxylase Na(+) pump, beta chain (EC 4.1.1.3)	Triphosphoribosyl-dephospho-CoA synthase (EC 2.4.2.52)	Oxaloacetate decarboxylase Na(+) pump, alpha chain (EC 4.1.1.3)	missense_variant	MODERATE
1:PE1	AE006468	3519315	CTT	GCG	791.657	33	0.92	Nonsyn	aag	CGC	724_726delAAGinsCGC	Lys242Arg		fig|99287.836.peg.3571	STM3351	oadB	Oxaloacetate decarboxylase Na(+) pump, beta chain (EC 4.1.1.3)	Triphosphoribosyl-dephospho-CoA synthase (EC 2.4.2.52)	Oxaloacetate decarboxylase Na(+) pump, alpha chain (EC 4.1.1.3)	missense_variant	MODERATE
1:PE1	AE006468	3519509	G	A	523.259	23	1	Synon	ctg	Ttg	532C>T	Leu178Leu		fig|99287.836.peg.3571	STM3351	oadB	Oxaloacetate decarboxylase Na(+) pump, beta chain (EC 4.1.1.3)	Triphosphoribosyl-dephospho-CoA synthase (EC 2.4.2.52)	Oxaloacetate decarboxylase Na(+) pump, alpha chain (EC 4.1.1.3)	synonymous_variant	LOW
1:PE1	AE006468	3519534	A	G	339.056	13	1	Synon	ggt	ggC	507T>C	Gly169Gly		fig|99287.836.peg.3571	STM3351	oadB	Oxaloacetate decarboxylase Na(+) pump, beta chain (EC 4.1.1.3)	Triphosphoribosyl-dephospho-CoA synthase (EC 2.4.2.52)	Oxaloacetate decarboxylase Na(+) pump, alpha chain (EC 4.1.1.3)	synonymous_variant	LOW
1:PE1	AE006468	3519552	GCCGAG	CCCCAA	262.826	11	0.92	Synon	ctcggc	TTGGGG	484_489delCTCGGCinsTTGGGG	164		fig|99287.836.peg.3571	STM3351	oadB	Oxaloacetate decarboxylase Na(+) pump, beta chain (EC 4.1.1.3)	Triphosphoribosyl-dephospho-CoA synthase (EC 2.4.2.52)	Oxaloacetate decarboxylase Na(+) pump, alpha chain (EC 4.1.1.3)	synonymous_variant	LOW
1:PE1	AE006468	3519573	G	A	233.934	10	0.91	Synon	aac	aaT	468C>T	Asn156Asn		fig|99287.836.peg.3571	STM3351	oadB	Oxaloacetate decarboxylase Na(+) pump, beta chain (EC 4.1.1.3)	Triphosphoribosyl-dephospho-CoA synthase (EC 2.4.2.52)	Oxaloacetate decarboxylase Na(+) pump, alpha chain (EC 4.1.1.3)	synonymous_variant	LOW
1:PE1	AE006468	3519618	G	A	200.935	8	1	Synon	ttc	ttT	423C>T	Phe141Phe		fig|99287.836.peg.3571	STM3351	oadB	Oxaloacetate decarboxylase Na(+) pump, beta chain (EC 4.1.1.3)	Triphosphoribosyl-dephospho-CoA synthase (EC 2.4.2.52)	Oxaloacetate decarboxylase Na(+) pump, alpha chain (EC 4.1.1.3)	synonymous_variant	LOW
1:PE1	AE006468	3519639	A	G	203.678	9	1	Synon	ggt	ggC	402T>C	Gly134Gly		fig|99287.836.peg.3571	STM3351	oadB	Oxaloacetate decarboxylase Na(+) pump, beta chain (EC 4.1.1.3)	Triphosphoribosyl-dephospho-CoA synthase (EC 2.4.2.52)	Oxaloacetate decarboxylase Na(+) pump, alpha chain (EC 4.1.1.3)	synonymous_variant	LOW
1:PE1	AE006468	3519660	G	A	176.882	8	1	Synon	tac	taT	381C>T	Tyr127Tyr		fig|99287.836.peg.3571	STM3351	oadB	Oxaloacetate decarboxylase Na(+) pump, beta chain (EC 4.1.1.3)	Triphosphoribosyl-dephospho-CoA synthase (EC 2.4.2.52)	Oxaloacetate decarboxylase Na(+) pump, alpha chain (EC 4.1.1.3)	synonymous_variant	LOW
1:PE1	AE006468	3521499	A	G	196.55	15	0.75	Synon	gat	gaC	330T>C	Asp110Asp		fig|99287.836.peg.3572	STM3352	oadA	Oxaloacetate decarboxylase Na(+) pump, alpha chain (EC 4.1.1.3)	Oxaloacetate decarboxylase Na(+) pump, beta chain (EC 4.1.1.3)	Oxaloacetate decarboxylase Na(+) pump, gamma chain (EC 4.1.1.3)	synonymous_variant	LOW
1:PE1	AE006468	3521517	CGCGCGTTCG	TGCCCGCTCA	283.957	17	0.74	Synon	gtcgaacgcgcg	gtTGAGCGGGCA	303_312delCGAACGCGCGinsTGAGCGGGCA	105		fig|99287.836.peg.3572	STM3352	oadA	Oxaloacetate decarboxylase Na(+) pump, alpha chain (EC 4.1.1.3)	Oxaloacetate decarboxylase Na(+) pump, beta chain (EC 4.1.1.3)	Oxaloacetate decarboxylase Na(+) pump, gamma chain (EC 4.1.1.3)	synonymous_variant	LOW
1:PE1	AE006468	3521535	C	T	392.067	22	0.79	Synon	gag	gaA	294G>A	Glu98Glu		fig|99287.836.peg.3572	STM3352	oadA	Oxaloacetate decarboxylase Na(+) pump, alpha chain (EC 4.1.1.3)	Oxaloacetate decarboxylase Na(+) pump, beta chain (EC 4.1.1.3)	Oxaloacetate decarboxylase Na(+) pump, gamma chain (EC 4.1.1.3)	synonymous_variant	LOW
1:PE1	AE006468	3521591	ACAT	GCAT	211.032	12	0.67	Synon	atgttg	ATGCtg	238T>C	Leu80Leu		fig|99287.836.peg.3572	STM3352	oadA	Oxaloacetate decarboxylase Na(+) pump, alpha chain (EC 4.1.1.3)	Oxaloacetate decarboxylase Na(+) pump, beta chain (EC 4.1.1.3)	Oxaloacetate decarboxylase Na(+) pump, gamma chain (EC 4.1.1.3)	synonymous_variant	LOW
1:PE1	AE006468	3521626	AGT	AGC	284.276	15	0.65	Synon	gaactc	gaGCTc	201A>G	Glu67Glu		fig|99287.836.peg.3572	STM3352	oadA	Oxaloacetate decarboxylase Na(+) pump, alpha chain (EC 4.1.1.3)	Oxaloacetate decarboxylase Na(+) pump, beta chain (EC 4.1.1.3)	Oxaloacetate decarboxylase Na(+) pump, gamma chain (EC 4.1.1.3)	synonymous_variant	LOW
1:PE1	AE006468	3521664	GCGG	ACGA	597.755	28	0.76	Synon	atccgc	atTCGT	162_165delCCGCinsTCGT	56		fig|99287.836.peg.3572	STM3352	oadA	Oxaloacetate decarboxylase Na(+) pump, alpha chain (EC 4.1.1.3)	Oxaloacetate decarboxylase Na(+) pump, beta chain (EC 4.1.1.3)	Oxaloacetate decarboxylase Na(+) pump, gamma chain (EC 4.1.1.3)	synonymous_variant	LOW
1:PE1	AE006468	3521751	GTCA	ATCG	1121.04	46	0.82	Synon	gatgac	gaCGAT	75_78delTGACinsCGAT	27		fig|99287.836.peg.3572	STM3352	oadA	Oxaloacetate decarboxylase Na(+) pump, alpha chain (EC 4.1.1.3)	Oxaloacetate decarboxylase Na(+) pump, beta chain (EC 4.1.1.3)	Oxaloacetate decarboxylase Na(+) pump, gamma chain (EC 4.1.1.3)	synonymous_variant	LOW
1:PE1	AE006468	3525088	TCAATGATATATGATATTGTATCCAATGTTGGCAGGGAGAAATTATTCCCATACAAAAACTAAG	TCAATGATATATGATATTGTATCCAATGTTGACAGGGAGAAATTATTCCCATACAAAAACTAAG	523.045	16	0.8											Sodium-dependent anion transporter family	Transcriptional regulator STM3357, GntR family	intergenic_region	MODIFIER
1:PE1	AE006468	3528676	A	G	230.757	9	1											Arginine pathway regulatory protein ArgR, repressor of arg regulon	probable exported protein YPO3518	intergenic_region	MODIFIER
1:PE1	AE006468	3534789	A	G	2845.47	90	1	Synon	aat	aaC	1014T>C	Asn338Asn		fig|99287.836.peg.3588	STM3368	tldD	TldD protein, part of TldE/TldD proteolytic complex	Transcriptional regulator AaeR, LysR family	Uncharacterized protein YhdP	synonymous_variant	LOW
1:PE1	AE006468	3540274	G	A	1987.98	64	1	Synon	gac	gaT	1050C>T	Asp350Asp		fig|99287.836.peg.3590	STM3370	cafA	Ribonuclease G	Uncharacterized protein YhdP	Septum formation protein Maf	synonymous_variant	LOW
1:PE1	AE006468	3542855	C	T	2403.77	84	1	Nonsyn	gat	Aat	604G>A	Asp202Asn		fig|99287.836.peg.3593	STM3373	mreC	Rod shape-determining protein MreC	Rod shape-determining protein MreD	Rod shape-determining protein MreB	missense_variant	MODERATE
1:PE1	AE006468	3595762	C	A	2339.94	76	1	Synon	ggg	ggT	432G>T	Gly144Gly		fig|99287.836.peg.3657	STM3440	rplC	LSU ribosomal protein L3p (L3e)	LSU ribosomal protein L4p (L1e)	SSU ribosomal protein S10p (S20e)	synonymous_variant	LOW
1:PE1	AE006468	359603	A	G	2836.19	95	0.99	Nonsyn	act	Gct	529A>G	Thr177Ala		fig|99287.836.peg.336			Protein with similarity to RtcB	DNA polymerase IV (EC 2.7.7.7)	Protein with similarity to RtcB	missense_variant	MODERATE
1:PE1	AE006468	35965	A	G	1919.37	65	0.98	Synon	cta	ctG	627A>G	Leu209Leu		fig|99287.836.peg.36	STM0032		Putative sulfatase	hypothetical protein	5'-nucleotidase (EC 3.1.3.5)	synonymous_variant	LOW
1:PE1	AE006468	3596711	C	T	2275.64	72	1											SSU ribosomal protein S10p (S20e)	Leader peptidase HopD	intergenic_region	MODIFIER
1:PE1	AE006468	360186	C	T	1447.47	46	1	Synon	acc	acT	141C>T	Thr47Thr		fig|99287.836.peg.337			Protein with similarity to RtcB	Protein with similarity to RtcB	Peptide chain release factor homolog	synonymous_variant	LOW
1:PE1	AE006468	3609832	G	T	1857.21	58	1											Glutathione-regulated potassium-efflux system ancillary protein KefG	Bis-ABC ATPase YheS	intergenic_region	MODIFIER
1:PE1	AE006468	3612729	G	A	1925.28	61	1	Nonsyn	gac	Aac	88G>A	Asp30Asn		fig|99287.836.peg.3679	STM3462	yheT	Putative esterase YheT functionally coupled to phosphoribulokinase homolog	hypothetical protein	UPF0270 protein YheU	missense_variant	MODERATE
1:PE1	AE006468	3617904	C	A	2846.46	91	1	Nonsyn	gct	gAt	1571C>A	Ala524Asp		fig|99287.836.peg.3684	STM3467	yhfK	Uncharacterized protein YhfK	Cyclic AMP receptor protein	N-acetylornithine aminotransferase (EC 2.6.1.11) @ N-succinyl-L,L-diaminopimelate aminotransferase (EC 2.6.1.17)	missense_variant	MODERATE
1:PE1	AE006468	3619665	G	A	2177.47	66	1	Nonsyn	acg	aTg	17C>T	Thr6Met		fig|99287.836.peg.3685	STM3468	argD	N-acetylornithine aminotransferase (EC 2.6.1.11) @ N-succinyl-L,L-diaminopimelate aminotransferase (EC 2.6.1.17)	Uncharacterized protein YhfK	Para-aminobenzoate synthase, amidotransferase component (EC 2.6.1.85)	missense_variant	MODERATE
1:PE1	AE006468	3623278	C	A	3120.61	105	0.95											Selenite- and tellurite-inducible protein TsgA	hypothetical protein	intergenic_region	MODIFIER
1:PE1	AE006468	3628936	T	C	677.429	21	1											Precorrin-2 oxidase (EC 1.3.1.76) @ Sirohydrochlorin ferrochelatase activity of CysG (EC 4.99.1.4) / Uroporphyrinogen-III methyltransferase (EC 2.1.1.107)	putative surface-exposed virulence protein	intergenic_region	MODIFIER
1:PE1	AE006468	3628962	AAATAATAATTC	AAATAATAATAATTC	695.463	23	0.96	Insertion										Precorrin-2 oxidase (EC 1.3.1.76) @ Sirohydrochlorin ferrochelatase activity of CysG (EC 4.99.1.4) / Uroporphyrinogen-III methyltransferase (EC 2.1.1.107)	putative surface-exposed virulence protein	intergenic_region	MODIFIER
1:PE1	AE006468	3633462	A	C	2158.32	70	1	Nonsyn	acc	Ccc	4279A>C	Thr1427Pro		fig|99287.836.peg.3697	STM3478	bigA	putative surface-exposed virulence protein	Precorrin-2 oxidase (EC 1.3.1.76) @ Sirohydrochlorin ferrochelatase activity of CysG (EC 4.99.1.4) / Uroporphyrinogen-III methyltransferase (EC 2.1.1.107)	Transposase, IS200 family	missense_variant	MODERATE
1:PE1	AE006468	3634266	G	A	2338.53	78	1	Nonsyn	gac	Aac	5083G>A	Asp1695Asn		fig|99287.836.peg.3697	STM3478	bigA	putative surface-exposed virulence protein	Precorrin-2 oxidase (EC 1.3.1.76) @ Sirohydrochlorin ferrochelatase activity of CysG (EC 4.99.1.4) / Uroporphyrinogen-III methyltransferase (EC 2.1.1.107)	Transposase, IS200 family	missense_variant	MODERATE
1:PE1	AE006468	3635969	G	A	1676.89	52	1	Synon	gtg	gtA	30G>A	Val10Val		fig|99287.836.peg.3699	STM3480	yhfL	Putative outer membrane lipoprotein	Transposase, IS200 family	Tryptophanyl-tRNA synthetase (EC 6.1.1.2)	synonymous_variant	LOW
1:PE1	AE006468	3646654	A	G	3139.87	102	1	Synon	aaa	aaG	18A>G	Lys6Lys		fig|99287.836.peg.3712	STM3493	mrcA	Multimodular transpeptidase-transglycosylase (EC 2.4.1.129) (EC 3.4.-.-)	Type IV pilus biogenesis protein PilM	ADP compounds hydrolase NudE	synonymous_variant	LOW
1:PE1	AE006468	3654061	G	A	2161.68	70	1	Nonsyn	gct	Act	565G>A	Ala189Thr		fig|99287.836.peg.3717	STM3498	yrfI	33 kDa chaperonin HslO	Ribosome-associated heat shock protein implicated in the recycling of the 50S subunit (S4 paralog)	Putative inner membrane protein	missense_variant	MODERATE
1:PE1	AE006468	3670806	C	T	2327.5	79	1	Synon	cta	Tta	406C>T	Leu136Leu		fig|99287.836.peg.3733	STM3512	gntT	High-affinity gluconate transporter GntT	[4Fe-4S] cluster carrier protein NfuA	4-alpha-glucanotransferase (amylomaltase) (EC 2.4.1.25)	synonymous_variant	LOW
1:PE1	AE006468	3676603	A	G	1932.06	60	1											Maltodextrin phosphorylase (EC 2.4.1.1)	Transcriptional activator of maltose regulon, MalT	intergenic_region	MODIFIER
1:PE1	AE006468	3681792	C	A	1690.38	59	1	Nonsyn	agc	aTc	800G>T	Ser267Ile		fig|99287.836.peg.3740	STM3519	rtcB	RNA-2',3'-PO4:RNA-5'-OH ligase	RNA 3'-terminal phosphate cyclase (EC 6.5.1.4)	Putative ribonucleoprotein related-protein	missense_variant	MODERATE
1:PE1	AE006468	3682663	C	A	3408.03	110	0.99											RNA-2',3'-PO4:RNA-5'-OH ligase	Putative ribonucleoprotein related-protein	intergenic_region	MODIFIER
1:PE1	AE006468	3693909	A	C	1772.05	54	0.98											Glycerol dehydrogenase (EC 1.1.1.6)	Uncharacterized MFS-type transporter	intergenic_region	MODIFIER
1:PE1	AE006468	3695773	G	A	2468.31	84	0.99	Nonsyn	agg	aAg	491G>A	Arg164Lys		fig|99287.836.peg.3753	STM3531		Putative dihydroxyacid dehydratase (EC 4.2.1.9)	Uncharacterized MFS-type transporter	Uncharacterized lyase YjhH	missense_variant	MODERATE
1:PE1	AE006468	3710661	G	A	2012.97	67	0.99	Nonsyn	cgt	Tgt	850C>T	Arg284Cys		fig|99287.836.peg.3763	STM3541	gntU	Low-affinity gluconate/H+ symporter GntU	hypothetical protein	Gluconokinase (EC 2.7.1.12)	missense_variant	MODERATE
1:PE1	AE006468	3715503	A	G	2656.97	84	1											hypothetical protein	L-methionine N-acetyltransferase @ L-phenylalanine N-acetyltransferase (EC 2.3.1.53)	intergenic_region	MODIFIER
1:PE1	AE006468	3715512	C	A	2491.82	78	1											hypothetical protein	L-methionine N-acetyltransferase @ L-phenylalanine N-acetyltransferase (EC 2.3.1.53)	intergenic_region	MODIFIER
1:PE1	AE006468	3715674	G	A	2050.11	68	1	Nonsyn	gcc	Acc	46G>A	Ala16Thr		fig|99287.836.peg.3769	STM3546	yhhY	L-methionine N-acetyltransferase @ L-phenylalanine N-acetyltransferase (EC 2.3.1.53)	hypothetical protein	hypothetical protein	missense_variant	MODERATE
1:PE1	AE006468	3717422	T	C	1034.54	37	0.88	Synon	ggt	ggC	1041T>C	Gly347Gly		fig|99287.836.peg.3771	STM3547		Putative ribokinase	hypothetical protein	hypothetical protein	synonymous_variant	LOW
1:PE1	AE006468	37175	C	T	1128.02	37	1	Synon	ttg	ttA	1491G>A	Leu497Leu		fig|99287.836.peg.37	STM0033		5'-nucleotidase (EC 3.1.3.5)	Putative sulfatase	hypothetical protein	synonymous_variant	LOW
1:PE1	AE006468	3718988	G	A	2105.88	68	0.99	Nonsyn	gcg	Acg	562G>A	Ala188Thr		fig|99287.836.peg.3773	STM3549		Putative inner membrane protein	hypothetical protein	Puative phophotriesterase	missense_variant	MODERATE
1:PE1	AE006468	3723179	T	C	1109.79	37	1	Synon	gca	gcG	333A>G	Ala111Ala		fig|99287.836.peg.3777	STM3553	ugpQ	Glycerophosphoryl diester phosphodiesterase (EC 3.1.4.46)	Uncharacterized protein YhhA	Glycerol-3-phosphate ABC transporter, ATP-binding protein UgpC (TC 3.A.1.1.3)	synonymous_variant	LOW
1:PE1	AE006468	3732629	T	C	1697.6	58	1	Nonsyn	agc	Ggc	886A>G	Ser296Gly		fig|99287.836.peg.3788	STM3564	livK	Leucine-specific ABC transporter, substrate-binding protein LivK (TC 3.A.1.4.1)	Branched-chain amino acid ABC transporter, permease protein LivH (TC 3.A.1.4.1)	Acetyl-CoA sensor PanM, required for maturation of L-aspartate decarboxylase	missense_variant	MODERATE
1:PE1	AE006468	3734494	G	A	1369.98	50	0.96											hypothetical protein	Branched-chain amino acid ABC transporter, substrate-binding protein LivJ (TC 3.A.1.4.1)	intergenic_region	MODIFIER
1:PE1	AE006468	373987	G	A	2105.26	66	1	Nonsyn	tgg	tAg	1214G>A	Trp405*		fig|99287.836.peg.352	STM0329		3-isopropylmalate dehydratase large subunit (EC 4.2.1.33)	Uncharacterized MFS-type transporter STM0328.s	3-isopropylmalate dehydratase small subunit (EC 4.2.1.33)	stop_gained	HIGH
1:PE1	AE006468	374186	A	C	1624.21	57	1	Synon	gca	gcC	1413A>C	Ala471Ala		fig|99287.836.peg.352	STM0329		3-isopropylmalate dehydratase large subunit (EC 4.2.1.33)	Uncharacterized MFS-type transporter STM0328.s	3-isopropylmalate dehydratase small subunit (EC 4.2.1.33)	synonymous_variant	LOW
1:PE1	AE006468	3755222	A	G	3221.53	101	1	Nonsyn	tat	Cat	490T>C	Tyr164His		fig|99287.836.peg.3810	STM3586	yhiH	Ribosome-associated ATPase RbbA	Inner membrane transport permease YhhJ	HlyD-like membrane fusion protein YhiI	missense_variant	MODERATE
1:PE1	AE006468	3762709	ACCGCCGCCGCCGGGA	ACCGCCGCCGCCGCCGGGA	1820.43	68	0.94	Insertion	accgccgccgccgggatgtgg	ACCGCCGCCGCCGCCGGGAtgtgg	1094_1096dupCCG	Ala365dup		fig|99287.836.peg.3817	STM3592	yhiP	Di-tripeptide/H+ symporter DtpB	Universal stress protein A	16S rRNA (guanine(1516)-N(2))-methyltransferase (EC 2.1.1.242)	disruptive_inframe_insertion	MODERATE
1:PE1	AE006468	3777181	C	T	2232.15	74	0.99	Synon	ttc	ttT	1596C>T	Phe532Phe		fig|99287.836.peg.3828	STM3603	treF	Trehalase (EC 3.2.1.28) @ Cytoplasmic trehalase (EC 3.2.1.28)	Transcriptional regulator, GntR family	Putative inner membrane protein	synonymous_variant	LOW
1:PE1	AE006468	379061	C	T	1830.98	61	0.98	Nonsyn	agt	aAt	680G>A	Ser227Asn		fig|99287.836.peg.358	STM0336	stbE	Fimbrial chaperone protein	putative secreted protein	Putative exported protein precursor	missense_variant	MODERATE
1:PE1	AE006468	3796010	C	A	2283.46	77	0.96	Nonsyn	cgc	cTc	1439G>T	Arg480Leu		fig|99287.836.peg.3842	STM3616	yhjL	Cellulose synthase operon protein C	c-di-GMP phosphodiesterase (EC 3.1.4.52)	beta-1,4-glucanase (cellulase) (EC 3.2.1.4)	missense_variant	MODERATE
1:PE1	AE006468	3798342	C	A	2793.54	90	0.99	Synon	ctg	ctT	198G>T	Leu66Leu		fig|99287.836.peg.3843	STM3617	bcsC	beta-1,4-glucanase (cellulase) (EC 3.2.1.4)	Cellulose synthase operon protein C	Cyclic di-GMP-binding protein BcsB	synonymous_variant	LOW
1:PE1	AE006468	3804935	C	A	1748.36	57	1	Nonsyn	gct	gAt	248C>A	Ala83Asp		fig|99287.836.peg.3849	STM3622	yhjS	Cellulose biosynthesis protein BcsE	FIG01046791: hypothetical protein	Cellulose biosynthesis protein BcsF	missense_variant	MODERATE
1:PE1	AE006468	381696	GCTATCAC	GCTATCACTATCAC	779.609	44	0.62	Insertion	agtgatagcagcgcg	aGTGATAGTGATAGCagcgcg	1894_1895insGTGATA	Ser632_Asp633insAspSer		fig|99287.836.peg.360	STM0338	stbC	FIG031703: Fimbriae usher protein StbC	Putative exported protein precursor	Fimbrial chaperone protein	conservative_inframe_insertion	MODERATE
1:PE1	AE006468	3823699	TACATTCTCAAA	TA	2034.34	75	0.99	Deletion	tttgagaatgta	TA	400_409delTTTGAGAATG	Phe134fs	yes	fig|99287.836.peg.3867	STM3637	lpfD	Protein LpfD	Protein LpfE	Outer membrane usher protein LpfC	frameshift_variant	HIGH
1:PE1	AE006468	3826341	G	A	1724.13	62	0.94	Synon	agc	agT	315C>T	Ser105Ser		fig|99287.836.peg.3868	STM3638	lpfC	Outer membrane usher protein LpfC	Protein LpfD	Chaperone protein LpfB	synonymous_variant	LOW
1:PE1	AE006468	3828330	T	C	930.445	33	1											Long polar fimbria protein A	Uncharacterized protein YhjY	intergenic_region	MODIFIER
1:PE1	AE006468	383522	C	T	2691.7	85	1	Nonsyn	ggt	Agt	76G>A	Gly26Ser		fig|99287.836.peg.360	STM0338	stbC	FIG031703: Fimbriae usher protein StbC	Putative exported protein precursor	Fimbrial chaperone protein	missense_variant	MODERATE
1:PE1	AE006468	3835460	G	A	1973.53	61	0.98											Uncharacterized protein YiaF	hypothetical protein	intergenic_region	MODIFIER
1:PE1	AE006468	3841459	C	T	2594.56	89	1	Synon	gtg	gtA	393G>A	Val131Val		fig|99287.836.peg.3886	STM3655	glyS	Glycyl-tRNA synthetase beta chain (EC 6.1.1.14)	hypothetical protein	Glycyl-tRNA synthetase alpha chain (EC 6.1.1.14)	synonymous_variant	LOW
1:PE1	AE006468	3843002	C	T	2854.67	91	1	Nonsyn	agc	aAc	212G>A	Ser71Asn		fig|99287.836.peg.3888	STM3657		Uncharacterized lipoprotein YsaB precursor	Glycyl-tRNA synthetase alpha chain (EC 6.1.1.14)	Inner membrane protein YiaH	missense_variant	MODERATE
1:PE1	AE006468	3848529	CGC	CGT	1522.07	54	0.93	Nonsyn	ttcgcg	ttCGTg	368C>T	Ala123Val		fig|99287.836.peg.3893	STM3662	xylR	Xylose activator XylR (AraC family)	Xylose isomerase (EC 5.3.1.5)	BAX protein	missense_variant	MODERATE
1:PE1	AE006468	3848546	CCA	CCG	1719.99	58	0.95	Nonsyn	cccaac	cCCGac	385A>G	Asn129Asp		fig|99287.836.peg.3893	STM3662	xylR	Xylose activator XylR (AraC family)	Xylose isomerase (EC 5.3.1.5)	BAX protein	missense_variant	MODERATE
1:PE1	AE006468	3848786	C	A	1408.23	44	1	Nonsyn	ccg	cAg	623C>A	Pro208Gln		fig|99287.836.peg.3893	STM3662	xylR	Xylose activator XylR (AraC family)	Xylose isomerase (EC 5.3.1.5)	BAX protein	missense_variant	MODERATE
1:PE1	AE006468	3851373	A	G	2594.6	84	1	Synon	caa	caG	831A>G	Gln277Gln		fig|99287.836.peg.3896	STM3664	malS	Periplasmic alpha-amylase (EC 3.2.1.1)	hypothetical protein	Valine--pyruvate aminotransferase (EC 2.6.1.66)	synonymous_variant	LOW
1:PE1	AE006468	3862461	A	G	2150.59	68	1	Nonsyn	cac	cGc	1487A>G	His496Arg		fig|99287.836.peg.3906	STM3674	lyxK	L-xylulose/3-keto-L-gulonate kinase (EC 2.7.1.-)	2,3-diketo-L-gulonate-binding periplasmic protein yiaO precursor	3-keto-L-gulonate 6-phosphate decarboxylase homolog	missense_variant	MODERATE
1:PE1	AE006468	386563	CTTTTTTTCGTG	CTTTTTTTTCGTG	2315.08	76	1	Insertion	ctttttttcgtgata	CTTTTTTTTCGTGata	77dupT	Val27fs	yes	fig|99287.836.peg.364	STM0342		Putative periplasmic protein	Putative inner membrane protein	Putative inner membrane protein	frameshift_variant	HIGH
1:PE1	AE006468	3873967	G	A	2473.35	80	0.99	Nonsyn	ctt	Ttt	130C>T	Leu44Phe		fig|99287.836.peg.3915	STM3683	selA	L-seryl-tRNA(Sec) selenium transferase (EC 2.9.1.1)	Selenocysteine-specific translation elongation factor	Uncharacterized GST-like protein YibF	missense_variant	MODERATE
1:PE1	AE006468	3874225	A	G	2974.16	97	0.99	Synon	agt	agC	579T>C	Ser193Ser		fig|99287.836.peg.3916	STM3684	yibF	Uncharacterized GST-like protein YibF	L-seryl-tRNA(Sec) selenium transferase (EC 2.9.1.1)	PTS system, mannitol-specific IIC component / PTS system, mannitol-specific IIB component (EC 2.7.1.197) / PTS system, mannitol-specific IIA component (EC 2.7.1.197)	synonymous_variant	LOW
1:PE1	AE006468	3878690	C	A	2237.43	72	1	Synon	cgg	Agg	130C>A	Arg44Arg		fig|99287.836.peg.3919	STM3687	mtlR	Mannitol operon repressor	Mannitol-1-phosphate 5-dehydrogenase (EC 1.1.1.17)	Uncharacterized protein YibT	synonymous_variant	LOW
1:PE1	AE006468	3893909	CGGCGT	CGCGT	2017.55	70	1	Deletion	atcggcgtg	atCGCGTg	1175delG	Gly392fs	yes	fig|99287.836.peg.3931	STM3698		Possible L-talarate permease	L-talarate dehydratase @ Galactarate dehydratase (EC 4.2.1.42)	Serine acetyltransferase (EC 2.3.1.30)	frameshift_variant	HIGH
1:PE1	AE006468	389716	T	C	663.412	22	1	Nonsyn	ttt	Ctt	217T>C	Phe73Leu		fig|99287.836.peg.368	STM0345		Putative inner membrane protein	Possible transmembrane regulator	FIG01045267: hypothetical protein	missense_variant	MODERATE
1:PE1	AE006468	390078	ATA	ATTA	1161.88	40	0.95	Insertion										Putative inner membrane protein	FIG01045267: hypothetical protein	intergenic_region	MODIFIER
1:PE1	AE006468	3906701	G	A	2084.37	76	0.99	Nonsyn	gcg	Acg	439G>A	Ala147Thr		fig|99287.836.peg.3944	STM3711	rfaF	ADP-heptose--lipooligosaccharide heptosyltransferase II	ADP-L-glycero-D-manno-heptose-6-epimerase (EC 5.1.3.20)	Lipopolysaccharide core heptosyltransferase I	missense_variant	MODERATE
1:PE1	AE006468	3906745	A	G	3045.45	100	1	Synon	caa	caG	483A>G	Gln161Gln		fig|99287.836.peg.3944	STM3711	rfaF	ADP-heptose--lipooligosaccharide heptosyltransferase II	ADP-L-glycero-D-manno-heptose-6-epimerase (EC 5.1.3.20)	Lipopolysaccharide core heptosyltransferase I	synonymous_variant	LOW
1:PE1	AE006468	3907108	T	G	2325.8	79	1	Synon	cct	ccG	846T>G	Pro282Pro		fig|99287.836.peg.3944	STM3711	rfaF	ADP-heptose--lipooligosaccharide heptosyltransferase II	ADP-L-glycero-D-manno-heptose-6-epimerase (EC 5.1.3.20)	Lipopolysaccharide core heptosyltransferase I	synonymous_variant	LOW
1:PE1	AE006468	3907126	C	T	2441.17	81	0.95	Synon	ggc	ggT	864C>T	Gly288Gly		fig|99287.836.peg.3944	STM3711	rfaF	ADP-heptose--lipooligosaccharide heptosyltransferase II	ADP-L-glycero-D-manno-heptose-6-epimerase (EC 5.1.3.20)	Lipopolysaccharide core heptosyltransferase I	synonymous_variant	LOW
1:PE1	AE006468	390851	G	A	2001.08	61	0.98	Nonsyn	gcc	Acc	463G>A	Ala155Thr		fig|99287.836.peg.370	STM0346		Attachment invasion locus protein precursor	FIG01045267: hypothetical protein	Possible transcriptionl regulator	missense_variant	MODERATE
1:PE1	AE006468	3915086	G	T	2231.36	67	1	Synon	ccc	ccA	540C>A	Pro180Pro		fig|99287.836.peg.3952	STM3719	rfaB	Lipopolysaccharide 1,6-galactosyltransferase (EC 2.4.1.-)	Lipopolysaccharide 1,3-galactosyltransferase (EC 2.4.1.44)	Lipopolysaccharide 1,3-galactosyltransferase (EC 2.4.1.44)	synonymous_variant	LOW
1:PE1	AE006468	3926175	C	A	3016.52	97	1	Synon	acg	acT	438G>T	Thr146Thr		fig|99287.836.peg.3967	STM3733	pyrE	Orotate phosphoribosyltransferase (EC 2.4.2.10)	Transcriptional regulator SlmA, TetR family	Ribonuclease PH (EC 2.7.7.56)	synonymous_variant	LOW
1:PE1	AE006468	3932540	A	G	2828.87	93	1	Nonsyn	gtg	gCg	314T>C	Val105Ala		fig|99287.836.peg.3973	STM3739	yicF	DNA ligase (NAD(+)) (EC 6.5.1.2)	UPF0126 inner membrane protein YicG	hypothetical protein	missense_variant	MODERATE
1:PE1	AE006468	3948013	C	T	2856	95	0.99	Synon	ctg	ctA	288G>A	Leu96Leu		fig|99287.836.peg.3986	STM3750	yicJ	Proposed xyloside/Na+ symporter YicJ	alpha-xylosidase (EC 3.2.1.177)	tRNA-OTHER	synonymous_variant	LOW
1:PE1	AE006468	3952062	T	C	2116.83	70	1	Synon	cgt	cgC	318T>C	Arg106Arg		fig|99287.836.peg.3991	STM3755	rhuM	Uncharacterized protein clustered with Type I restriction-modification system	hypothetical protein	FIG01046502: hypothetical protein	synonymous_variant	LOW
1:PE1	AE006468	3963930	A	G	1956.45	74	0.99	Synon	ggt	ggC	351T>C	Gly117Gly		fig|99287.836.peg.4003	STM3763	mgtB	Mg(2+) transport ATPase, P-type (EC 3.6.3.2)	hypothetical protein	hypothetical protein	synonymous_variant	LOW
1:PE1	AE006468	3974503	C	T	2249.97	72	1	Nonsyn	cgc	cAc	857G>A	Arg286His		fig|99287.836.peg.4014	STM3773		RpoN-dependent transcriptional activator of D-glucosaminate utilization operon, NtrC family	PTS system, D-glucosaminate-specific IIA component (EC 2.7.1.203)	HAD phosphatase YigL	missense_variant	MODERATE
1:PE1	AE006468	3977570	CTTTTTCCG	CTTTTCCG	1784.67	64	0.97	Deletion	gcggaaaaagcc	gCGGAAAAGcc	1016delA	Ala341fs	yes	fig|99287.836.peg.4018	STM3776	yicM	Purine ribonucleoside efflux pump NepI	6-phospho-beta-glucosidase (EC 3.2.1.86)	RelE-like translational repressor toxin	frameshift_variant	HIGH
1:PE1	AE006468	3986143	TAAAAAAGC	TAAAAAGC	2541.77	83	1	Deletion										Uncharacterized protein YicN	Hexose phosphate transport protein UhpT	intergenic_region	MODIFIER
1:PE1	AE006468	3988319	C	T	3251.76	105	1	Nonsyn	gtg	Atg	736G>A	Val246Met		fig|99287.836.peg.4030	STM3788	uhpC	Periplasmic space glucose-6-phosphate sensor protein UhpC	Hexose phosphate transport protein UhpT	Hexose-phosphate uptake signal transduction histidine-protein kinase/phosphatase UhpB	missense_variant	MODERATE
1:PE1	AE006468	3998713	GCCAG	GCCCAG	3133.42	104	0.96	Insertion	gccagc	GCCCAGc	78dupC	Ser27fs	yes	fig|99287.836.peg.4042	STM3796A		Integral membrane protein	hypothetical protein	Putative periplasmic protein	frameshift_variant	HIGH
1:PE1	AE006468	4006091	G	A	1888.17	65	1	Synon	gcc	gcT	309C>T	Ala103Ala		fig|99287.836.peg.4048	STM3803	yidF	Uncharacterized protein YidF	hypothetical protein	Inner membrane protein YidG	synonymous_variant	LOW
1:PE1	AE006468	4018528	G	C	1245.45	43	0.98	Nonsyn	gac	gaG	84C>G	Asp28Glu		fig|99287.836.peg.4066	STM3819	ccmA	ABC transporter involved in cytochrome c biogenesis, ATPase component CcmA	ABC transporter involved in cytochrome c biogenesis, CcmB subunit	Cytochrome c551 peroxidase (EC 1.11.1.5)	missense_variant	MODERATE
1:PE1	AE006468	4050038	C	A	2566.2	86	1	Synon	cgg	Agg	193C>A	Arg65Arg		fig|99287.836.peg.4092			Phage integrase	tRNA-5-carboxymethylaminomethyl-2-thiouridine(34) synthesis protein MnmE	Phage integrase	synonymous_variant	LOW
1:PE1	AE006468	4050798	T	A	2895.8	91	1	Nonsyn	ctg	cAg	443T>A	Leu148Gln		fig|99287.836.peg.4093			Phage integrase	Phage integrase	putative inner membrane protein	missense_variant	MODERATE
1:PE1	AE006468	4050951	TGAAT	TT	1766.65	61	1	Deletion	ctgaat	cTT	597_599delGAA	Asn200del		fig|99287.836.peg.4093			Phage integrase	Phage integrase	putative inner membrane protein	disruptive_inframe_deletion	MODERATE
1:PE1	AE006468	4052484	T	C	1123.18	36	1	Synon	act	acC	132T>C	Thr44Thr		fig|99287.836.peg.4095	STM3846		Retron-type RNA-directed DNA polymerase (EC 2.7.7.49)	putative inner membrane protein	FIG01045690: hypothetical protein	synonymous_variant	LOW
1:PE1	AE006468	406694	T	C	1402.57	47	0.98	Synon	ggt	ggC	1395T>C	Gly465Gly		fig|99287.836.peg.382	STM0358	res	Type III restriction-modification system StyLTI enzyme res (EC 3.1.21.5)	Type III restriction-modification system StyLTI enzyme mod (EC 2.1.1.72)	hypothetical protein	synonymous_variant	LOW
1:PE1	AE006468	4078639	C	T	2437.55	78	1	Synon	ctg	ctA	381G>A	Leu127Leu		fig|99287.836.peg.4120	STM3869	atpF	ATP synthase F0 sector subunit b (EC 3.6.3.14)	ATP synthase delta chain (EC 3.6.3.14)	ATP synthase F0 sector subunit c (EC 3.6.3.14)	synonymous_variant	LOW
1:PE1	AE006468	4084178	C	T	2511.82	79	1											tRNA-5-carboxymethylaminomethyl-2-thiouridine(34) synthesis protein MnmG	Flavoprotein MioC	intergenic_region	MODIFIER
1:PE1	AE006468	4097912	G	T	1828	66	1	Nonsyn	tcg	tAg	1037C>A	Ser346*		fig|99287.836.peg.4140	STM3887	yieO	Probable transport protein HsrA	Ribose operon repressor	Uncharacterized transcriptional regulator YieP, GntR family	stop_gained	HIGH
1:PE1	AE006468	4098737	TCAGCCAGCCAGCC	TCAGCCAGCC	1676.35	61	0.98	Deletion	ggctggctggctgac	GGCTGGCTGAc	199_202delGGCT	Ala70fs	yes	fig|99287.836.peg.4140	STM3887	yieO	Probable transport protein HsrA	Ribose operon repressor	Uncharacterized transcriptional regulator YieP, GntR family	frameshift_variant	HIGH
1:PE1	AE006468	4102354	T	C	192.49	10	1											tRNA-Glu-TTC	5S rRNA ## 5S ribosomal RNA	intergenic_region	MODIFIER
1:PE1	AE006468	4102582	CAGGTTTACCTGT	CCCTTCGGGGT	3127.34	132	0.98	Deletion										tRNA-Glu-TTC	5S rRNA ## 5S ribosomal RNA	intergenic_region	MODIFIER
1:PE1	AE006468	4107117	C	T	1644.8	52	0.98	Nonsyn	cgt	cAt	1280G>A	Arg427His		fig|99287.836.peg.4144	STM3899	yifB	AAA+ ATPase superfamily protein YifB/ComM, associated with DNA recombination	UPF0438 protein YifE	IlvGMEDA operon leader peptide	missense_variant	MODERATE
1:PE1	AE006468	4112707	T	C	2443.29	80	1	Synon	ggt	ggC	708T>C	Gly236Gly		fig|99287.836.peg.4149	STM3904	ilvD	Dihydroxy-acid dehydratase (EC 4.2.1.9)	Branched-chain amino acid aminotransferase (EC 2.6.1.42)	Threonine dehydratase biosynthetic (EC 4.3.1.19)	synonymous_variant	LOW
1:PE1	AE006468	4129240	C	A	2861.36	92	0.99	Nonsyn	acg	aAg	1040C>A	Thr347Lys		fig|99287.836.peg.4163	STM3919	wzzE	Lipopolysaccharide biosynthesis protein WzzE	Undecaprenyl-phosphate alpha-N-acetylglucosaminyl 1-phosphate transferase (EC 2.7.8.33)	UDP-N-acetylglucosamine 2-epimerase (EC 5.1.3.14)	missense_variant	MODERATE
1:PE1	AE006468	413409	C	T	2319.79	74	1	Nonsyn	ccg	cTg	728C>T	Pro243Leu		fig|99287.836.peg.389	STM0364	foxA	Ferrichrome-iron receptor	Transcriptional regulator, AraC family	Uncharacterized membrane protein YahN	missense_variant	MODERATE
1:PE1	AE006468	4136688	A	G	1898.82	64	1	Nonsyn	acg	Gcg	634A>G	Thr212Ala		fig|99287.836.peg.4171	STM3927		TDP-N-acetylfucosamine:lipid II N-acetylfucosaminyltransferase (EC 2.4.1.325)	Lipid III flippase	Putative ECA polymerase WzyE	missense_variant	MODERATE
1:PE1	AE006468	4137586	A	G	2866.65	96	0.99	Synon	gaa	gaG	456A>G	Glu152Glu		fig|99287.836.peg.4172	STM3928	wecF	Putative ECA polymerase WzyE	TDP-N-acetylfucosamine:lipid II N-acetylfucosaminyltransferase (EC 2.4.1.325)	Lipopolysaccharide N-acetylmannosaminouronosyltransferase (EC 2.4.1.180)	synonymous_variant	LOW
1:PE1	AE006468	4140041	GA	CA	1485.97	60	0.86	Synon	ctgacc	ctCAcc	609G>C	Leu203Leu		fig|99287.836.peg.4174	STM3930	yifK	Probable transport protein YifK	Lipopolysaccharide N-acetylmannosaminouronosyltransferase (EC 2.4.1.180)	tRNA-Arg-CCG	synonymous_variant	LOW
1:PE1	AE006468	4153830	T	C	2183.74	68	1	Nonsyn	tcg	Ccg	31T>C	Ser11Pro		fig|99287.836.peg.4190	STM3949	xerC	Site-specific tyrosine recombinase XerC	Uncharacterized DUF484 protein YigA	Uncharacterized putative hydrolase YigB	missense_variant	MODERATE
1:PE1	AE006468	415589	T	C	1392.15	44	1											Uncharacterized membrane protein YahN	putative secreted protein	intergenic_region	MODIFIER
1:PE1	AE006468	4158340	G	A	2985.44	94	1	Synon	gcg	gcA	153G>A	Ala51Ala		fig|99287.836.peg.4193	STM3952	corA	Magnesium and cobalt transport protein CorA	ATP-dependent DNA helicase UvrD/PcrA (EC 3.6.4.12)	Uncharacterized protein YigF	synonymous_variant	LOW
1:PE1	AE006468	4166278	C	T	3166.46	104	0.99	Synon	ctg	Ttg	406C>T	Leu136Leu		fig|99287.836.peg.4202	STM3961	pldB	Lysophospholipase L2 (EC 3.1.1.5)	Homoserine/homoserine lactone efflux protein	HAD phosphatase YigL	synonymous_variant	LOW
1:PE1	AE006468	4169798	C	T	1519.16	48	1	Synon	ctc	ctT	24C>T	Leu8Leu		fig|99287.836.peg.4205	STM3965	metE	5-methyltetrahydropteroyltriglutamate--homocysteine methyltransferase (EC 2.1.1.14)	Transcriptional activator MetR	FIG01048260: hypothetical protein	synonymous_variant	LOW
1:PE1	AE006468	4170525	C	T	2395.26	79	1	Synon	ctg	Ttg	751C>T	Leu251Leu		fig|99287.836.peg.4205	STM3965	metE	5-methyltetrahydropteroyltriglutamate--homocysteine methyltransferase (EC 2.1.1.14)	Transcriptional activator MetR	FIG01048260: hypothetical protein	synonymous_variant	LOW
1:PE1	AE006468	418591	TGCCA	TGCCG	1932.57	63	0.84	Synon	gtgcca	gTGCCG	618A>G	Pro206Pro		fig|99287.836.peg.394	STM0368	prpB	Methylisocitrate lyase (EC 4.1.3.30)	FIG01048137: hypothetical protein	2-methylcitrate synthase (EC 2.3.3.5)	synonymous_variant	LOW
1:PE1	AE006468	4186841	T	C	3127.04	98	1	Nonsyn	tag	Cag	712T>C	Ter238Glnext*?		fig|99287.836.peg.4221	STM3980		Putative outer membrane protein	NAD(P)H-flavin reductase (EC 1.5.1.41) (EC 1.16.1.3)	Putative arylsulfate sulfotransferase (EC 2.8.2.22)	stop_lost&splice_region_variant	HIGH
1:PE1	AE006468	4195990	CTAG	GCAA	578.387	24	0.96											Protoporphyrinogen IX oxidase, oxygen-independent, HemG	SSU rRNA ## 16S rRNA, small subunit ribosomal RNA	intergenic_region	MODIFIER
1:PE1	AE006468	4198670	CAGGTTTACCTGT	CCCTTCGGGGT	433.442	19	0.95	Deletion										tRNA-Ala-TGC	Molybdopterin-guanine dinucleotide biosynthesis protein MobB	intergenic_region	MODIFIER
1:PE1	AE006468	4212887	C	T	2594.55	81	1	Nonsyn	gag	Aag	1393G>A	Glu465Lys		fig|99287.836.peg.4243	STM4005	glnG	Nitrogen regulation protein NR(I), GlnG (	Uncharacterized protein YshB	Nitrogen regulation protein NtrB (EC 2.7.13.3)	missense_variant	MODERATE
1:PE1	AE006468	4224059	A	G	2531.38	82	1	Nonsyn	tac	Cac	808T>C	Tyr270His		fig|99287.836.peg.4252	STM4015		hypothetical protein	Putative periplasmic protein	Sulpholipid porin	missense_variant	MODERATE
1:PE1	AE006468	4225260	C	A	1027.06	31	1	Nonsyn	tgg	tgT	456G>T	Trp152Cys		fig|99287.836.peg.4253	STM4016	yshA	Sulpholipid porin	hypothetical protein	Sulphoquinovose/Na+ symporter	missense_variant	MODERATE
1:PE1	AE006468	4234313	T	C	3007.89	97	1	Nonsyn	ata	Gta	361A>G	Ile121Val		fig|99287.836.peg.4260	STM4023	yihU	3-sulpholactaldehyde reductase	6-deoxy-6-sulphofructose-1-phosphate aldolase	FIG01045621: hypothetical protein	missense_variant	MODERATE
1:PE1	AE006468	4253381	A	G	2604.28	95	0.99	Synon	gaa	gaG	528A>G	Glu176Glu		fig|99287.836.peg.4285	STM4042A		Putative DNA-binding protein	hypothetical protein	L-rhamnose mutarotase (EC 5.1.3.32)	synonymous_variant	LOW
1:PE1	AE006468	4256903	C	T	2676.57	86	0.98	Nonsyn	agc	aAc	422G>A	Ser141Asn		fig|99287.836.peg.4289	STM4046	rhaA	L-rhamnose isomerase (EC 5.3.1.14)	Rhamnulose-1-phosphate aldolase (EC 4.1.2.19)	Rhamnulokinase (EC 2.7.1.5)	missense_variant	MODERATE
1:PE1	AE006468	4260523	G	A	2797.98	89	1	Nonsyn	ggt	Agt	457G>A	Gly153Ser		fig|99287.836.peg.4292	STM4049	rhaR	L-rhamnose operon transcriptional activator RhaR	L-rhamnose operon regulatory protein RhaS	L-rhamnose-proton symporter	missense_variant	MODERATE
1:PE1	AE006468	4262212	A	G	1104.05	34	1	Nonsyn	aaa	Gaa	97A>G	Lys33Glu		fig|99287.836.peg.4295			hypothetical protein	hypothetical protein	hypothetical protein	missense_variant	MODERATE
1:PE1	AE006468	4269013	T	C	1703.35	58	1	Synon	cta	ctG	750A>G	Leu250Leu		fig|99287.836.peg.4304	STM4058	cpxA	Copper sensory histidine kinase CpxA	Inner membrane protein STM4057	Copper-sensing two-component system response regulator CpxR	synonymous_variant	LOW
1:PE1	AE006468	4281833	A	G	2514.53	79	1	Nonsyn	tac	Cac	379T>C	Tyr127His		fig|99287.836.peg.4318	STM4072	ydeV	Autoinducer 2 (AI-2) kinase LsrK (EC 2.7.1.-)	Cupin domain protein in Autoinducer 2 (AI-2) related operon	LsrR, transcriptional repressor of lsr operon	missense_variant	MODERATE
1:PE1	AE006468	4282016	C	T	1868.94	60	0.98	Nonsyn	gct	Act	196G>A	Ala66Thr		fig|99287.836.peg.4318	STM4072	ydeV	Autoinducer 2 (AI-2) kinase LsrK (EC 2.7.1.-)	Cupin domain protein in Autoinducer 2 (AI-2) related operon	LsrR, transcriptional repressor of lsr operon	missense_variant	MODERATE
1:PE1	AE006468	4294998	A	G	2183.13	74	0.97	Nonsyn	atc	aCc	866T>C	Ile289Thr		fig|99287.836.peg.4332	STM4086	glpK	Glycerol kinase (EC 2.7.1.30)	Fructose-1,6-bisphosphatase, GlpX type (EC 3.1.3.11)	Glycerol uptake facilitator protein	missense_variant	MODERATE
1:PE1	AE006468	4313576	C	T	3473.26	105	1	Nonsyn	tgg	tAg	719G>A	Trp240*		fig|99287.836.peg.4350	STM4102		Small-conductance mechanosensitive channel	Aspartokinase (EC 2.7.2.4) / Homoserine dehydrogenase (EC 1.1.1.3)	hypothetical protein	stop_gained	HIGH
1:PE1	AE006468	4313622	A	G	3527.86	108	1	Synon	ttg	Ctg	673T>C	Leu225Leu		fig|99287.836.peg.4350	STM4102		Small-conductance mechanosensitive channel	Aspartokinase (EC 2.7.2.4) / Homoserine dehydrogenase (EC 1.1.1.3)	hypothetical protein	synonymous_variant	LOW
1:PE1	AE006468	4317779	T	G	2258.06	75	1	Synon	gct	gcG	990T>G	Ala330Ala		fig|99287.836.peg.4353	STM4104		5'-nucleotidase (EC 3.1.3.5)	hypothetical protein	5,10-methylenetetrahydrofolate reductase (EC 1.5.1.20)	synonymous_variant	LOW
1:PE1	AE006468	4319901	C	T	2343.55	73	1	Synon	cgc	cgT	306C>T	Arg102Arg		fig|99287.836.peg.4355	STM4106	katG	Catalase-peroxidase KatG (EC 1.11.1.21)	5,10-methylenetetrahydrofolate reductase (EC 1.5.1.20)	Uncharacterized protein YijF	synonymous_variant	LOW
1:PE1	AE006468	4329627	G	A	2875.28	93	0.99	Synon	ctg	ctA	801G>A	Leu267Leu		fig|99287.836.peg.4362	STM4114	pflD	Pyruvate formate-lyase (EC 2.3.1.54)	PTS system, fructose-like IIB component FrwB	Pyruvate formate-lyase activating enzyme (EC 1.97.1.4)	synonymous_variant	LOW
1:PE1	AE006468	433147	G	A	1559.78	50	1											Inner membrane protein YaiY	Uncharacterized protein YaiZ	intergenic_region	MODIFIER
1:PE1	AE006468	43331	A	T	1769.36	58	0.97	Nonsyn	ata	Tta	394A>T	Ile132Leu		fig|99287.836.peg.41	STM0037		hypothetical protein	Putative arylsulfatase regulatory protein	Putative sulfatase	missense_variant	MODERATE
1:PE1	AE006468	4333604	A	G	2267.01	70	0.99	Synon	cgt	cgC	1452T>C	Arg484Arg		fig|99287.836.peg.4366	STM4118	yijP	Phosphoethanolamine transferase EptC [E.coli], specific for LPS heptose I residue	Uncharacterized transcriptional regulator YijO, AraC family	Phosphoenolpyruvate carboxylase (EC 4.1.1.31)	synonymous_variant	LOW
1:PE1	AE006468	434815	CCC	CCT	1541.27	55	0.92	Synon	ccc	CCT	102C>T	Pro34Pro		fig|99287.836.peg.409	STM0381		RNA binding S1 domain protein	D-alanine--D-alanine ligase (EC 6.3.2.4)	Uncharacterized MFS-type transporter	synonymous_variant	LOW
1:PE1	AE006468	4350825	G	A	1710.74	55	1											Glutamate racemase (EC 5.1.1.3)	SSU rRNA ## 16S rRNA, small subunit ribosomal RNA	intergenic_region	MODIFIER
1:PE1	AE006468	4350885	TCAC	CCAG	912.851	32	0.97											Glutamate racemase (EC 5.1.1.3)	SSU rRNA ## 16S rRNA, small subunit ribosomal RNA	intergenic_region	MODIFIER
1:PE1	AE006468	4350900	C	T	864.407	32	1											Glutamate racemase (EC 5.1.1.3)	SSU rRNA ## 16S rRNA, small subunit ribosomal RNA	intergenic_region	MODIFIER
1:PE1	AE006468	4351061	CTAG	GCAA	194.763	8	1											Glutamate racemase (EC 5.1.1.3)	SSU rRNA ## 16S rRNA, small subunit ribosomal RNA	intergenic_region	MODIFIER
1:PE1	AE006468	4366532	A	G	2245.38	74	1	Synon	cta	ctG	612A>G	Leu204Leu		fig|99287.836.peg.4390	STM4153	rpoB	DNA-directed RNA polymerase beta subunit (EC 2.7.7.6)	LSU ribosomal protein L7p/L12p (P1/P2)	DNA-directed RNA polymerase beta' subunit (EC 2.7.7.6)	synonymous_variant	LOW
1:PE1	AE006468	4369451	C	T	2640.9	88	0.99	Synon	cgc	cgT	3531C>T	Arg1177Arg		fig|99287.836.peg.4390	STM4153	rpoB	DNA-directed RNA polymerase beta subunit (EC 2.7.7.6)	LSU ribosomal protein L7p/L12p (P1/P2)	DNA-directed RNA polymerase beta' subunit (EC 2.7.7.6)	synonymous_variant	LOW
1:PE1	AE006468	4375227	T	C	345.514	12	1	Nonsyn	gta	gCa	152T>C	Val51Ala		fig|99287.836.peg.4395			hypothetical protein	hypothetical protein	Uncharacterized protein STM2137	missense_variant	MODERATE
1:PE1	AE006468	4377233	A	C	1796.38	61	0.98	Synon	cct	ccG	936T>G	Pro312Pro		fig|99287.836.peg.4399	STM4159	thiH	2-iminoacetate synthase (ThiH) (EC 4.1.99.19)	hypothetical protein	Thiazole synthase (EC 2.8.1.10)	synonymous_variant	LOW
1:PE1	AE006468	4386286	A	G	2231.46	74	1	Synon	gaa	gaG	342A>G	Glu114Glu		fig|99287.836.peg.4409	STM4169	yjaG	Uncharacterized protein YjaG	Endonuclease V (EC 3.1.21.7)	DNA-binding protein HU-alpha	synonymous_variant	LOW
1:PE1	AE006468	4392301	C	T	2183.57	77	0.99	Nonsyn	gcg	Acg	163G>A	Ala55Thr		fig|99287.836.peg.4415	STM4175	purD	Phosphoribosylamine--glycine ligase (EC 6.3.4.13)	Response regulator of zinc sigma-54-dependent two-component system	IMP cyclohydrolase (EC 3.5.4.10) / Phosphoribosylaminoimidazolecarboxamide formyltransferase (EC 2.1.2.3)	missense_variant	MODERATE
1:PE1	AE006468	4394518	A	G	426.824	16	1											hypothetical protein	SSU rRNA ## 16S rRNA, small subunit ribosomal RNA	intergenic_region	MODIFIER
1:PE1	AE006468	4394527	CGA	CTGC	313.23	12	1	Insertion										hypothetical protein	SSU rRNA ## 16S rRNA, small subunit ribosomal RNA	intergenic_region	MODIFIER
1:PE1	AE006468	4394539	TGCACT	CGCACCT	315.269	12	0.92	Insertion										hypothetical protein	SSU rRNA ## 16S rRNA, small subunit ribosomal RNA	intergenic_region	MODIFIER
1:PE1	AE006468	4394600	G	A	1528.59	57	1											hypothetical protein	SSU rRNA ## 16S rRNA, small subunit ribosomal RNA	intergenic_region	MODIFIER
1:PE1	AE006468	4394670	T	A	1330.9	48	1											hypothetical protein	SSU rRNA ## 16S rRNA, small subunit ribosomal RNA	intergenic_region	MODIFIER
1:PE1	AE006468	4400428	C	A	2121.16	67	1	Nonsyn	atg	atT	270G>T	Met90Ile		fig|99287.836.peg.4419	STM4181	yjaB	Uncharacterized N-acetyltransferase YjaB	hypothetical protein	Homoserine O-succinyltransferase (EC 2.3.1.46)	missense_variant	MODERATE
1:PE1	AE006468	4414024	C	A	2112.62	75	1	Synon	gcg	gcT	675G>T	Ala225Ala		fig|99287.836.peg.4430	STM4190	pepE	Alpha-aspartyl dipeptidase Peptidase E (EC 3.4.13.21)	Sodium-dependent phosphate transporter	hypothetical protein	synonymous_variant	LOW
1:PE1	AE006468	4419327	G	A	540.782	17	1											Putative inner membrane protein	hypothetical protein	intergenic_region	MODIFIER
1:PE1	AE006468	4431266	C	T	1441.29	51	0.98	Nonsyn	ggc	Agc	1636G>A	Gly546Ser		fig|99287.836.peg.4454	STM4211		Phage tail length tape-measure protein T	Phage tail protein U	hypothetical protein	missense_variant	MODERATE
1:PE1	AE006468	4436551	C	T	1575.42	50	1	Nonsyn	cgg	cAg	587G>A	Arg196Gln		fig|99287.836.peg.4462	STM4217		Phage lytic murein transglycosylase	Putative inner membrane protein	Putative inner membrane protein	missense_variant	MODERATE
1:PE1	AE006468	4442765	G	A	1547.53	57	0.9	Nonsyn	gtg	Atg	220G>A	Val74Met		fig|99287.836.peg.4469	STM4223	yjbF	Uncharacterized lipoprotein YjbF	Uncharacterized protein YjbE	Uncharacterized protein YjbG	missense_variant	MODERATE
1:PE1	AE006468	444470	G	T	1447.85	49	1	Nonsyn	ttg	ttT	504G>T	Leu168Phe		fig|99287.836.peg.423	STM0393	yajF	Cryptic sugar kinase Mak	DNA recombination-dependent growth factor RdgC	Protein AraJ precursor	missense_variant	MODERATE
1:PE1	AE006468	4456537	G	C	2568.45	83	1	Nonsyn	cgt	Ggt	2080C>G	Arg694Gly		fig|99287.836.peg.4481	STM4235	plsB	Glycerol-3-phosphate acyltransferase (EC 2.3.1.15)	4-hydroxybenzoate polyprenyltransferase (EC 2.5.1.39)	Diacylglycerol kinase (EC 2.7.1.107)	missense_variant	MODERATE
1:PE1	AE006468	4462388	G	A	2049.81	64	1											Zinc uptake regulation protein Zur	Putative outer membrane or exported protein STM4242	intergenic_region	MODIFIER
1:PE1	AE006468	4462539	T	C	2159.97	71	1											Zinc uptake regulation protein Zur	Putative outer membrane or exported protein STM4242	intergenic_region	MODIFIER
1:PE1	AE006468	4465222	G	T	2152.41	66	1	Synon	gcg	gcT	81G>T	Ala27Ala		fig|99287.836.peg.4490	STM4244	yjbO	Phage shock protein G	tRNA-dihydrouridine(20/20a) synthase (EC 1.3.1.91)	Quinone oxidoreductase (EC 1.6.5.5)	synonymous_variant	LOW
1:PE1	AE006468	4488609	G	A	2023.27	65	1	Synon	ctg	ctA	6120G>A	Leu2040Leu		fig|99287.836.peg.4508	STM4261		Large repetitive protein	Putative type-I secretion protein	Type I secretion system ATPase, LssB family LapB	synonymous_variant	LOW
1:PE1	AE006468	4492578	T	C	1497.04	49	1	Synon	cgt	cgC	10089T>C	Arg3363Arg		fig|99287.836.peg.4508	STM4261		Large repetitive protein	Putative type-I secretion protein	Type I secretion system ATPase, LssB family LapB	synonymous_variant	LOW
1:PE1	AE006468	450072	C	T	2402.49	78	0.99	Synon	cag	caA	510G>A	Gln170Gln		fig|99287.836.peg.426	STM0396	sbcD	Exonuclease SbcD	Exonuclease SbcC	hypothetical protein	synonymous_variant	LOW
1:PE1	AE006468	4515587	G	A	1834.69	61	0.95	Synon	gac	gaT	102C>T	Asp34Asp		fig|99287.836.peg.4523	STM4275	acs	Acetyl-CoA synthetase (EC 6.2.1.1)	Inner membrane protein YjcH, clustering with ActP	hypothetical protein	synonymous_variant	LOW
1:PE1	AE006468	4526733	T	C	3112.06	99	1	Nonsyn	agc	Ggc	781A>G	Ser261Gly		fig|99287.836.peg.4534	STM4285	fdhF	Formate dehydrogenase H (EC 1.2.1.2) @ selenocysteine-containing	hypothetical protein	Fe(2+)/alpha-ketoglutarate-dependent dioxygenase LpxO	missense_variant	MODERATE
1:PE1	AE006468	453048	C	T	2377.27	74	1											Phosphate regulon sensor protein PhoR (SphS) (EC 2.7.13.3)	hypothetical protein	intergenic_region	MODIFIER
1:PE1	AE006468	4534126	AC	AT	1936.26	65	0.93	Nonsyn	gtc	ATc	277G>A	Val93Ile		fig|99287.836.peg.4542	STM4292	basR	Two-component transcriptional regulatory protein BasR/PmrA (activated by BasS/PmrB)	Sensor protein BasS/PmrB (activates BasR/PmrA)	Lipid A phosphoethanolamine transferase EptA/PmrC (EC 2.7.8.43)	missense_variant	MODERATE
1:PE1	AE006468	4540464	A	C	2219.02	73	0.99	Nonsyn	tcc	Gcc	520T>G	Ser174Ala		fig|99287.836.peg.4546	STM4296	adi	Arginine decarboxylase, catabolic (EC 4.1.1.19)	Transcriptional regulator of catabolic arginine decarboxylase (adiA)	Melibiose operon regulatory protein MelR, AraC family	missense_variant	MODERATE
1:PE1	AE006468	4559158	C	T	1001.7	30	1											Uncharacterized integral membrane protein STM4310	Transposase, IS200 family	intergenic_region	MODIFIER
1:PE1	AE006468	4561052	G	A	1400.98	43	1	Nonsyn	cca	cTa	722C>T	Pro241Leu		fig|99287.836.peg.4566	STM4315		Type III secretion and flagellar regulator RtsA	Flagellar regulon repressor RtsB	hypothetical protein	missense_variant	MODERATE
1:PE1	AE006468	4561796	T	C	244.925	9	1											Type III secretion and flagellar regulator RtsA	hypothetical protein	intergenic_region	MODIFIER
1:PE1	AE006468	4565389	GCCCCAT	GCCCCCAT	1437.2	52	0.98	Insertion	ggccccata	gGCCCCCATa	60dupC	Ile21fs	yes	fig|99287.836.peg.4573			hypothetical protein	FIG01049650: hypothetical protein	FIG01049542: hypothetical protein	frameshift_variant	HIGH
1:PE1	AE006468	4582041	C	T	2609.04	90	0.99	Nonsyn	ggc	Agc	343G>A	Gly115Ser		fig|99287.836.peg.4594	STM4339	blc	Lipocalin Blc	Small multidrug resistance (SMR) efflux transporter	Fumarate reductase subunit D	missense_variant	MODERATE
1:PE1	AE006468	4582503	T	A	2117.46	75	1	Nonsyn	act	Tct	352A>T	Thr118Ser		fig|99287.836.peg.4595	STM4340	frdD	Fumarate reductase subunit D	Lipocalin Blc	Fumarate reductase subunit C	missense_variant	MODERATE
1:PE1	AE006468	4587189	A	G	2052.85	64	1											Translation elongation factor P Lys34--(R)-beta-lysine ligase	Inner membrane transporter YjeM	intergenic_region	MODIFIER
1:PE1	AE006468	4590100	G	A	2882.95	89	1	Synon	ctg	Ttg	2476C>T	Leu826Leu		fig|99287.836.peg.4602	STM4347	yjeP	Miniconductance mechanosensitive channel MscM	Inner membrane protein YjeO	Phosphatidylserine decarboxylase (EC 4.1.1.65)	synonymous_variant	LOW
1:PE1	AE006468	4594442	C	T	2841.13	92	0.99	Nonsyn	gag	Aag	289G>A	Glu97Lys		fig|99287.836.peg.4604	STM4349	yjeQ	Ribosome small subunit biogenesis RbfA-release protein RsgA	Phosphatidylserine decarboxylase (EC 4.1.1.65)	3'-to-5' oligoribonuclease (orn)	missense_variant	MODERATE
1:PE1	AE006468	4597172	C	T	385.136	13	1											tRNA-Gly-GCC	Epoxyqueuosine reductase (EC 1.17.99.6) QueG	intergenic_region	MODIFIER
1:PE1	AE006468	4599168	T	C	1345	48	1	Synon	ggt	ggC	783T>C	Gly261Gly		fig|99287.836.peg.4608	STM4356	yjeF	NAD(P)H-hydrate epimerase (EC 5.1.99.6) / ADP-dependent (S)-NAD(P)H-hydrate dehydratase (EC 4.2.1.136)	Epoxyqueuosine reductase (EC 1.17.99.6) QueG	tRNA threonylcarbamoyladenosine biosynthesis protein TsaE	synonymous_variant	LOW
1:PE1	AE006468	4602760	A	C	1243.98	43	0.93	Nonsyn	cag	cCg	1052A>C	Gln351Pro		fig|99287.836.peg.4611	STM4359	mutL	DNA mismatch repair protein MutL	N-acetylmuramoyl-L-alanine amidase (EC 3.5.1.28)	tRNA dimethylallyltransferase (EC 2.5.1.75)	missense_variant	MODERATE
1:PE1	AE006468	4603977	T	A	1777.1	57	1	Synon	ctt	ctA	420T>A	Leu140Leu		fig|99287.836.peg.4612	STM4360	miaA	tRNA dimethylallyltransferase (EC 2.5.1.75)	DNA mismatch repair protein MutL	RNA-binding protein Hfq	synonymous_variant	LOW
1:PE1	AE006468	4605315	T	G	2881.53	95	1	Synon	gct	gcG	345T>G	Ala115Ala		fig|99287.836.peg.4614	STM4362	hflX	Ribosome LSU-associated GTP-binding protein HflX	RNA-binding protein Hfq	HflK protein	synonymous_variant	LOW
1:PE1	AE006468	4615427	C	T	2439.88	85	1	Nonsyn	cag	Tag	538C>T	Gln180*		fig|99287.836.peg.4623	STM4371	yjfJ	Uncharacterized protein YjfJ	Uncharacterized protein YjfI	hypothetical protein	stop_gained	HIGH
1:PE1	AE006468	4615439	C	T	2480.82	86	0.96	Nonsyn	cag	Tag	550C>T	Gln184*		fig|99287.836.peg.4623	STM4371	yjfJ	Uncharacterized protein YjfJ	Uncharacterized protein YjfI	hypothetical protein	stop_gained	HIGH
1:PE1	AE006468	4622120	T	C	2540.76	79	0.99											Lipoprotein BsmA	YjfP protein	intergenic_region	MODIFIER
1:PE1	AE006468	4625364	C	T	2992.18	95	1	Synon	agc	agT	117C>T	Ser39Ser		fig|99287.836.peg.4635	STM4383	sgaT	PTS system, ascorbate-specific IIC component	L-ascorbate-6-phosphate lactonase UlaG	PTS system, ascorbate-specific IIB component (EC 2.7.1.194)	synonymous_variant	LOW
1:PE1	AE006468	462748	A	G	2620.19	81	1	Nonsyn	ata	atG	417A>G	Ile139Met		fig|99287.836.peg.439	STM0407	secD	Protein translocase subunit SecD	Protein translocase subunit YajC	Protein translocase subunit SecF	missense_variant	MODERATE
1:PE1	AE006468	463792	A	G	2875.77	92	1	Synon	cta	ctG	1461A>G	Leu487Leu		fig|99287.836.peg.439	STM0407	secD	Protein translocase subunit SecD	Protein translocase subunit YajC	Protein translocase subunit SecF	synonymous_variant	LOW
1:PE1	AE006468	4653598	C	T	1996.63	65	0.97	Nonsyn	cgc	cAc	746G>A	Arg249His		fig|99287.836.peg.4667	STM4413		hypothetical protein	Uncharacterized MFS-type transporter	Inorganic pyrophosphatase (EC 3.6.1.1)	missense_variant	MODERATE
1:PE1	AE006468	4654619	TAAAAAATC	TAAAAAAATC	561.002	19	1	Insertion										hypothetical protein	Inorganic pyrophosphatase (EC 3.6.1.1)	intergenic_region	MODIFIER
1:PE1	AE006468	4663942	T	C	1968.86	61	1											5-deoxy-glucuronate isomerase (EC 5.3.1.30)	Malonate-semialdehyde dehydrogenase [inositol] (EC 1.2.1.18)	intergenic_region	MODIFIER
1:PE1	AE006468	4664883	CT	CC	1920.33	67	1	Nonsyn	agc	GGc	577A>G	Ser193Gly		fig|99287.836.peg.4677	STM4421		Malonate-semialdehyde dehydrogenase [inositol] (EC 1.2.1.18)	5-deoxy-glucuronate isomerase (EC 5.3.1.30)	putative cytoplasmic protein	missense_variant	MODERATE
1:PE1	AE006468	4665812	GTTTCG	GTTCG	1133.58	42	0.98	Deletion										putative cytoplasmic protein	Transcriptional regulator, AraC family	intergenic_region	MODIFIER
1:PE1	AE006468	4672662	C	T	2775.6	92	1	Nonsyn	ggt	Agt	1702G>A	Gly568Ser		fig|99287.836.peg.4685			5-keto-2-deoxygluconokinase (EC 2.7.1.92) / uncharacterized domain	UPF0226 protein YfcJ	hypothetical protein	missense_variant	MODERATE
1:PE1	AE006468	4674053	C	A	2445.04	82	1	Nonsyn	ggc	gTc	311G>T	Gly104Val		fig|99287.836.peg.4685			5-keto-2-deoxygluconokinase (EC 2.7.1.92) / uncharacterized domain	UPF0226 protein YfcJ	hypothetical protein	missense_variant	MODERATE
1:PE1	AE006468	4674572	C	T	371.934	13	1	Nonsyn	gcg	Acg	100G>A	Ala34Thr		fig|99287.836.peg.4686			hypothetical protein	5-keto-2-deoxygluconokinase (EC 2.7.1.92) / uncharacterized domain	3D-(3,5/4)-trihydroxycyclohexane-1,2-dione hydrolase (EC 3.7.1.22)	missense_variant	MODERATE
1:PE1	AE006468	4674674	A	G	729.529	22	1											hypothetical protein	3D-(3,5/4)-trihydroxycyclohexane-1,2-dione hydrolase (EC 3.7.1.22)	intergenic_region	MODIFIER
1:PE1	AE006468	4688221	A	G	2749.49	85	1	Nonsyn	atc	Gtc	619A>G	Ile207Val		fig|99287.836.peg.4702	STM4446		D-glucosaminate-6-phosphate ammonia-lyase related protein STM4446	Uncharacterized metal-dependent hydrolase STM4445	2-dehydro-3-deoxyphosphogluconate aldolase-like protein STM4447	missense_variant	MODERATE
1:PE1	AE006468	4696120	A	G	2116.36	72	1	Synon	gat	gaC	651T>C	Asp217Asp		fig|99287.836.peg.4710	STM4453	treC	Trehalose-6-phosphate hydrolase (EC 3.2.1.93)	hypothetical protein	PTS system, trehalose-specific IIB component (EC 2.7.1.201) / PTS system, trehalose-specific IIC component	synonymous_variant	LOW
1:PE1	AE006468	4696812	A	G	2078.84	70	1											Trehalose-6-phosphate hydrolase (EC 3.2.1.93)	PTS system, trehalose-specific IIB component (EC 2.7.1.201) / PTS system, trehalose-specific IIC component	intergenic_region	MODIFIER
1:PE1	AE006468	4721283	C	T	2659.5	88	1	Nonsyn	ggt	gAt	695G>A	Gly232Asp		fig|99287.836.peg.4738	STM4477	pepA	Cytosol aminopeptidase PepA (EC 3.4.11.1)	DNA polymerase III chi subunit (EC 2.7.7.7)	hypothetical protein	missense_variant	MODERATE
1:PE1	AE006468	4726080	G	A	1795.31	58	1	Synon	cta	Tta	1051C>T	Leu351Leu		fig|99287.836.peg.4743	STM4482	idnT	L-idonate, D-gluconate, 5-keto-D-gluconate transporter	Positive regulator of L-idonate catabolism	5-keto-D-gluconate 5-reductase (EC 1.1.1.69)	synonymous_variant	LOW
1:PE1	AE006468	4731223	A	T	470.945	15	1											tRNA-Leu	FIG021166: Prophage P4 integrase	intergenic_region	MODIFIER
1:PE1	AE006468	4739528	C	T	2726.85	86	1	Synon	aag	aaA	1866G>A	Lys622Lys		fig|99287.836.peg.4752	STM4492		Uncharacterized protein sporadically distributed in bacteria and archaea, PglZ domain	Uncharacterized protein sporadically distributed in bacteria and archaea, not a Lon-type protease	hypothetical protein	synonymous_variant	LOW
1:PE1	AE006468	4743472	G	A	2552.64	84	1	Synon	cgc	cgT	3486C>T	Arg1162Arg		fig|99287.836.peg.4755	STM4495		Type II restriction-modification enzyme, methylase family protein (STM4495 in Salmonella)	putative ABC-type sugar/spermidine/putrescine transport system ATPase component	Uncharacterized protein sporadically distributed in bacteria and archaea (STM4496 in Salmonella)	synonymous_variant	LOW
1:PE1	AE006468	4744964	G	A	738.634	24	1	Nonsyn	ccg	cTg	1994C>T	Pro665Leu		fig|99287.836.peg.4755	STM4495		Type II restriction-modification enzyme, methylase family protein (STM4495 in Salmonella)	putative ABC-type sugar/spermidine/putrescine transport system ATPase component	Uncharacterized protein sporadically distributed in bacteria and archaea (STM4496 in Salmonella)	missense_variant	MODERATE
1:PE1	AE006468	4776630	T	C	1380.28	44	1	Nonsyn	gat	gGt	362A>G	Asp121Gly		fig|99287.836.peg.4791	STM4522		Putative inner membrane protein	Uncharacterized protein YjiS	Toxic protein SymE	missense_variant	MODERATE
1:PE1	AE006468	4779298	T	C	2168.05	72	1	Nonsyn	cac	cGc	1322A>G	His441Arg		fig|99287.836.peg.4794	STM4525	hsdM	Type I restriction enzyme EcoKI methylase protein (EC 2.1.1.72)	Type-1 restriction enzyme EcoKI specificity protein	Type I restriction enzyme EcoKI restriction protein (EC 3.1.21.3)	missense_variant	MODERATE
1:PE1	AE006468	4781375	G	T	2189.12	72	1	Nonsyn	aca	aAa	2912C>A	Thr971Lys		fig|99287.836.peg.4795	STM4526	hsdR	Type I restriction enzyme EcoKI restriction protein (EC 3.1.21.3)	Type I restriction enzyme EcoKI methylase protein (EC 2.1.1.72)	Mrr restriction system protein	missense_variant	MODERATE
1:PE1	AE006468	479088	A	G	1731.36	61	1	Nonsyn	aac	aGc	1220A>G	Asn407Ser		fig|99287.836.peg.457	STM0425	thiI	tRNA 4-thiouridine synthase (EC 2.8.1.4) / Rhodanese-like domain required for thiamine synthesis	Exodeoxyribonuclease VII small subunit (EC 3.1.11.6)	2-aminoethylphosphonate ABC transporter permease protein II (TC 3.A.1.9.1)	missense_variant	MODERATE
1:PE1	AE006468	4799056	G	A	1891.29	65	0.98	Nonsyn	gcc	Acc	484G>A	Ala162Thr		fig|99287.836.peg.4810	STM4540		Glucoselysine-6-phosphate deglycase	Fructoselysine-6-phosphate deglycase	Phosphatidylglycerol--membrane-oligosaccharide glycerophosphotransferase (EC 2.7.8.20)	missense_variant	MODERATE
1:PE1	AE006468	4802793	C	T	2166.88	71	0.99											putative secreted protein	DNA replication helicase loader DnaC/DnaI	intergenic_region	MODIFIER
1:PE1	AE006468	4809678	T	C	2085.84	77	0.99	Nonsyn	acc	Gcc	451A>G	Thr151Ala		fig|99287.836.peg.4822	STM4551		putative membrane protein	Ferric reductase (1.6.99.14)	Putative inner membrane protein	missense_variant	MODERATE
1:PE1	AE006468	4810120	G	T	2504.1	82	0.98	Synon	acc	acA	9C>A	Thr3Thr		fig|99287.836.peg.4822	STM4551		putative membrane protein	Ferric reductase (1.6.99.14)	Putative inner membrane protein	synonymous_variant	LOW
1:PE1	AE006468	4815336	C	T	1467.66	47	1	Synon	gcc	gcT	1431C>T	Ala477Ala		fig|99287.836.peg.4828	STM4560	prfC	Peptide chain release factor 3	Pyrimidine 5'-nucleotidase YjjG (EC 3.1.3.5)	hypothetical protein	synonymous_variant	LOW
1:PE1	AE006468	482757	C	A	1978.11	61	1	Synon	ctg	ctT	396G>T	Leu132Leu		fig|99287.836.peg.461	STM0429	phnS	2-aminoethylphosphonate ABC transporter periplasmic binding component (TC 3.A.1.9.1)	2-aminoethylphosphonate ABC transporter ATP-binding protein (TC 3.A.1.9.1)	2-aminoethylphosphonate uptake and metabolism regulator	synonymous_variant	LOW
1:PE1	AE006468	4845222	A	G	2439.05	79	1	Nonsyn	atc	Gtc	283A>G	Ile95Val		fig|99287.836.peg.4861	STM4589	creC	Sensory histidine kinase CreC of two-component signal transduction system CreBC	Response regulator CreB of two-component signal transduction system CreBC	Inner membrane protein CreD	missense_variant	MODERATE
1:PE1	AE006468	4850079	GA	GC	1701.28	59	0.94	Nonsyn	gtc	gGC	1988T>G	Val663Gly		fig|99287.836.peg.4865	STM4593	sthB	FIG037424: Fimbriae usher protein SthB	Putative fimbrial subunit	Putative fimbrial chaparone SthA	missense_variant	MODERATE
1:PE1	AE006468	4857011	A	C	1302.15	43	1	Nonsyn	cac	cCc	272A>C	His91Pro		fig|99287.836.peg.4872	STM4600	lasT	Uncharacterized tRNA/rRNA methyltransferase LasT	Uncharacterized protein YjjY		missense_variant	MODERATE
1:PE1	AE006468	49071	G	A	1735.03	57	0.97	Synon	ggc	ggT	1341C>T	Gly447Gly		fig|99287.836.peg.45	STM0041		alpha-xylosidase (EC 3.2.1.177)	Transcriptional activator NhaR	Putative Na+/galactoside symporter STM0042	synonymous_variant	LOW
1:PE1	AE006468	508383	G	T	2369.22	78	1											DNA-binding protein HU-beta	Peptidyl-prolyl cis-trans isomerase PpiD (EC 5.2.1.8)	intergenic_region	MODIFIER
1:PE1	AE006468	510180	G	A	2303.38	72	1	Synon	gag	gaA	1512G>A	Glu504Glu		fig|99287.836.peg.486	STM0452	cypD	Peptidyl-prolyl cis-trans isomerase PpiD (EC 5.2.1.8)	DNA-binding protein HU-beta	hypothetical protein	synonymous_variant	LOW
1:PE1	AE006468	516666	A	G	2123.34	68	0.99	Nonsyn	gac	gGc	398A>G	Asp133Gly		fig|99287.836.peg.493	STM0459	ybaO	DNA-binding transcriptional activator DecR, AsnC family	Pyridoxal-5'-phosphate-dependent enzyme beta superfamily (fold type II)	Efflux ABC transporter, permease/ATP-binding protein MdlA	missense_variant	MODERATE
1:PE1	AE006468	518772	T	G	1782.27	59	0.98	Synon	ggt	ggG	240T>G	Gly80Gly		fig|99287.836.peg.495	STM0461	mdlB	Efflux ABC transporter, permease/ATP-binding protein MdlB	Efflux ABC transporter, permease/ATP-binding protein MdlA	Nitrogen regulatory protein P-II, GlnK	synonymous_variant	LOW
1:PE1	AE006468	523980	G	A	2416.96	78	0.99	Nonsyn	cgc	Tgc	370C>T	Arg124Cys		fig|99287.836.peg.500	STM0466	ybaZ	DNA base-flipping protein	Uncharacterized lipoprotein YbaY	c-di-GMP phosphodiesterase (EC 3.1.4.52)	missense_variant	MODERATE
1:PE1	AE006468	524453	C	T	3008.26	95	1											DNA base-flipping protein	c-di-GMP phosphodiesterase (EC 3.1.4.52)	intergenic_region	MODIFIER
1:PE1	AE006468	525088	C	T	2141.38	71	1	Nonsyn	agt	aAt	1043G>A	Ser348Asn		fig|99287.836.peg.501	STM0468	ylaB	c-di-GMP phosphodiesterase (EC 3.1.4.52)	DNA base-flipping protein	LSU ribosomal protein L31p @ LSU ribosomal protein L31p, zinc-independent	missense_variant	MODERATE
1:PE1	AE006468	54863	G	A	2341.52	75	0.97	Nonsyn	ggc	Agc	1045G>A	Gly349Ser		fig|99287.836.peg.50	STM0046	ileS	Isoleucyl-tRNA synthetase (EC 6.1.1.5)	FMN adenylyltransferase (EC 2.7.7.2) / Riboflavin kinase (EC 2.7.1.26)	Lipoprotein signal peptidase (EC 3.4.23.36)	missense_variant	MODERATE
1:PE1	AE006468	550437	C	T	2256.56	78	0.99	Synon	cag	caA	1593G>A	Gln531Gln		fig|99287.836.peg.526	STM0492	ybaL	Inner membrane protein YbaL, KefB/KefC family	Inosine-guanosine kinase (EC 2.7.1.73)	hypothetical protein	synonymous_variant	LOW
1:PE1	AE006468	554052	A	C	1621.72	53	1	Nonsyn	tac	tCc	416A>C	Tyr139Ser		fig|99287.836.peg.529	STM0494	ushA	UDP-sugar hydrolase (EC 3.6.1.45)	Fosmidomycin resistance protein	Cys-tRNA(Pro) deacylase YbaK	missense_variant	MODERATE
1:PE1	AE006468	554799	T	G	1835.16	59	1	Nonsyn	gtg	gGg	1163T>G	Val388Gly		fig|99287.836.peg.529	STM0494	ushA	UDP-sugar hydrolase (EC 3.6.1.45)	Fosmidomycin resistance protein	Cys-tRNA(Pro) deacylase YbaK	missense_variant	MODERATE
1:PE1	AE006468	564237	A	G	2305.71	78	0.99	Synon	aat	aaC	663T>C	Asn221Asn		fig|99287.836.peg.539	STM0504	ybbN	FIG000875: Thioredoxin domain-containing protein EC-YbbN	Probable iron export permease protein FetB	Putative NAD(P)-dependent oxidoreductase EC-YbbO	synonymous_variant	LOW
1:PE1	AE006468	571522	C	T	2396.68	78	1	Synon	aac	aaT	408C>T	Asn136Asn		fig|99287.836.peg.546	STM0510	sfbA	Methionine ABC transporter substrate-binding protein	Putative outer membrane protein	Methionine ABC transporter ATP-binding protein	synonymous_variant	LOW
1:PE1	AE006468	580179	T	G	1573.44	50	1	Synon	tct	tcG	39T>G	Ser13Ser		fig|99287.836.peg.555	STM0519	glxR	2-hydroxy-3-oxopropionate reductase (EC 1.1.1.60)	Hydroxypyruvate isomerase (EC 5.3.1.22)	Probable metabolite transport protein	synonymous_variant	LOW
1:PE1	AE006468	585750	C	T	1943.11	61	1	Nonsyn	cgt	Tgt	370C>T	Arg124Cys		fig|99287.836.peg.559	STM0524	ybbY	Putative purine permease YbbY	Allantoinase (EC 3.5.2.5)	Glycerate kinase (EC 2.7.1.31)	missense_variant	MODERATE
1:PE1	AE006468	587298	G	A	1725.39	58	0.95	Synon	gtg	gtA	597G>A	Val199Val		fig|99287.836.peg.560	STM0525	glxK	Glycerate kinase (EC 2.7.1.31)	Putative purine permease YbbY	Ureidoglycine aminohydrolase	synonymous_variant	LOW
1:PE1	AE006468	588428	T	A	1863.43	61	1	Synon	gca	gcT	288A>T	Ala96Ala		fig|99287.836.peg.561	STM0526	ylbA	Ureidoglycine aminohydrolase	Glycerate kinase (EC 2.7.1.31)	Allantoate amidohydrolase (EC 3.5.3.9)	synonymous_variant	LOW
1:PE1	AE006468	603169	C	T	2101.41	73	0.97	Nonsyn	gcg	Acg	403G>A	Ala135Thr		fig|99287.836.peg.577	STM0542	folD	Methenyltetrahydrofolate cyclohydrolase (EC 3.5.4.9) / Methylenetetrahydrofolate dehydrogenase (NADP+) (EC 1.5.1.5)	Uncharacterized S4 RNA-binding-domain protein YbcJ	Uncharacterized fimbrial-like protein SfmA	missense_variant	MODERATE
1:PE1	AE006468	614588	C	T	1955.55	63	0.97											Transposase	hypothetical protein	intergenic_region	MODIFIER
1:PE1	AE006468	616007	A	G	273.802	10	1	Synon	tct	tcC	441T>C	Ser147Ser		fig|99287.836.peg.592	STM0557		Putative inner membrane protein	hypothetical protein	Bactoprenol glucosyl transferase	synonymous_variant	LOW
1:PE1	AE006468	621721	C	T	1349.11	43	1											Putative Dihydrolipoamide dehydrogenase (EC 1.8.1.4)	Uncharacterized protein RclB associated with response to reactive chlorine species	intergenic_region	MODIFIER
1:PE1	AE006468	627101	T	C	3556.35	110	1											FIG01046818: hypothetical protein	Outer membrane esterase	intergenic_region	MODIFIER
1:PE1	AE006468	630707	G	A	1568.52	54	1	Nonsyn	gca	Aca	1375G>A	Ala459Thr		fig|99287.836.peg.607	STM0571		NtrC family Transcriptional regulator, ATPase domain	Outer membrane esterase	Putative phosphosugar isomerase	missense_variant	MODERATE
1:PE1	AE006468	632175	C	T	2335.45	78	1											NtrC family Transcriptional regulator, ATPase domain	Putative phosphosugar isomerase	intergenic_region	MODIFIER
1:PE1	AE006468	632412	G	A	2076.94	70	0.97	Synon	cgc	cgT	765C>T	Arg255Arg		fig|99287.836.peg.608	STM0572		Putative phosphosugar isomerase	NtrC family Transcriptional regulator, ATPase domain	putative glucosamine-fructose-6-phosphate aminotransferase	synonymous_variant	LOW
1:PE1	AE006468	63253	G	A	1978.35	64	0.98	Nonsyn	gcg	gTg	200C>T	Ala67Val		fig|99287.836.peg.57	STM0053		Tricarboxylate transport sensor protein TctE	Tricarboxylate transport transcriptional regulator TctD	Oxaloacetate decarboxylase Na(+) pump, beta chain (EC 4.1.1.3)	missense_variant	MODERATE
1:PE1	AE006468	637397	C	T	1469.35	49	1	Synon	gag	gaA	288G>A	Glu96Glu		fig|99287.836.peg.614	STM0578	nfnB	Oxygen-insensitive NAD(P)H nitroreductase (EC 1.-.-.-) / Dihydropteridine reductase (EC 1.5.1.34)	PTS system, mannose-specific IIA component (EC 2.7.1.191)	Uncharacterized protein YbdF	synonymous_variant	LOW
1:PE1	AE006468	63860	G	C	2762.72	91	0.99	Synon	gtc	gtG	990C>G	Val330Val		fig|99287.836.peg.58	STM0054		Oxaloacetate decarboxylase Na(+) pump, beta chain (EC 4.1.1.3)	Tricarboxylate transport sensor protein TctE	Oxaloacetate decarboxylase Na(+) pump, alpha chain (EC 4.1.1.3)	synonymous_variant	LOW
1:PE1	AE006468	643759	T	C	1698.64	56	0.97	Nonsyn	act	Gct	58A>G	Thr20Ala		fig|99287.836.peg.621	STM0585	fepA	TonB-dependent receptor	4'-phosphopantetheinyl transferase (EC 2.7.8.-) [enterobactin] siderophore	Enterobactin esterase	missense_variant	MODERATE
1:PE1	AE006468	647796	C	T	1677.66	54	1	Nonsyn	ccc	Tcc	2332C>T	Pro778Ser		fig|99287.836.peg.624	STM0588	entF	Enterobactin synthetase component F, serine activating enzyme (EC 2.7.7.-)	MbtH-like NRPS chaperone	Ferric enterobactin uptake protein FepE	missense_variant	MODERATE
1:PE1	AE006468	64882	T	G	601.733	52	0.63	Nonsyn	acc	Ccc	1756A>C	Thr586Pro		fig|99287.836.peg.59	STM0055		Oxaloacetate decarboxylase Na(+) pump, alpha chain (EC 4.1.1.3)	Oxaloacetate decarboxylase Na(+) pump, beta chain (EC 4.1.1.3)	Oxaloacetate decarboxylase Na(+) pump, gamma chain (EC 4.1.1.3)	missense_variant	MODERATE
1:PE1	AE006468	649581	G	T	729.638	22	1											Enterobactin synthetase component F, serine activating enzyme (EC 2.7.7.-)	Ferric enterobactin uptake protein FepE	intergenic_region	MODIFIER
1:PE1	AE006468	650674	G	A	2174.41	71	0.97	Nonsyn	cgt	cAt	1076G>A	Arg359His		fig|99287.836.peg.625	STM0589	fepE	Ferric enterobactin uptake protein FepE	Enterobactin synthetase component F, serine activating enzyme (EC 2.7.7.-)	Ferric enterobactin transport ATP-binding protein FepC (TC 3.A.1.14.2)	missense_variant	MODERATE
1:PE1	AE006468	656078	C	A	918.546	30	1											Ferric enterobactin-binding periplasmic protein FepB (TC 3.A.1.14.2)	Isochorismate synthase (EC 5.4.4.2) @ Isochorismate synthase (EC 5.4.4.2) [enterobactin] siderophore @ Isochorismate synthase (EC 5.4.4.2) of siderophore biosynthesis	intergenic_region	MODIFIER
1:PE1	AE006468	660268	T	G	1564.23	54	1	Synon	tct	tcG	345T>G	Ser115Ser		fig|99287.836.peg.634	STM0598	entA	2,3-dihydro-2,3-dihydroxybenzoate dehydrogenase (EC 1.3.1.28) [enterobactin] siderophore @ 2,3-dihydro-2,3-dihydroxybenzoate dehydrogenase (EC 1.3.1.28) of siderophore biosynthesis	Isochorismatase (EC 3.3.2.1) [enterobactin] siderophore / Apo-aryl carrier domain of EntB @ Isochorismatase (EC 3.3.2.1) of siderophore biosynthesis	Proofreading thioesterase in enterobactin biosynthesis EntH	synonymous_variant	LOW
1:PE1	AE006468	660392	T	C	1527.5	49	1	Synon	ttg	Ctg	469T>C	Leu157Leu		fig|99287.836.peg.634	STM0598	entA	2,3-dihydro-2,3-dihydroxybenzoate dehydrogenase (EC 1.3.1.28) [enterobactin] siderophore @ 2,3-dihydro-2,3-dihydroxybenzoate dehydrogenase (EC 1.3.1.28) of siderophore biosynthesis	Isochorismatase (EC 3.3.2.1) [enterobactin] siderophore / Apo-aryl carrier domain of EntB @ Isochorismatase (EC 3.3.2.1) of siderophore biosynthesis	Proofreading thioesterase in enterobactin biosynthesis EntH	synonymous_variant	LOW
1:PE1	AE006468	661191	T	C	2270.02	72	0.99											Proofreading thioesterase in enterobactin biosynthesis EntH	Carbon starvation protein A	intergenic_region	MODIFIER
1:PE1	AE006468	663067	T	C	1311.77	47	0.94	Synon	ggt	ggC	1791T>C	Gly597Gly		fig|99287.836.peg.636	STM0600	cstA	Carbon starvation protein A	Proofreading thioesterase in enterobactin biosynthesis EntH	Uncharacterized proteins YbdD and YjiX	synonymous_variant	LOW
1:PE1	AE006468	669480	C	T	1878.13	60	1	Nonsyn	gac	Aac	532G>A	Asp178Asn		fig|99287.836.peg.643	STM0607	dsbG	Thiol:disulfide interchange protein DsbG precursor	LysR-family transcriptional regulator YbdO	Alkyl hydroperoxide reductase protein C (EC 1.11.1.15)	missense_variant	MODERATE
1:PE1	AE006468	672111	C	A	1894.54	66	1	Synon	atc	atA	855C>A	Ile285Ile		fig|99287.836.peg.645	STM0609	ahpF	Alkyl hydroperoxide reductase protein F	Alkyl hydroperoxide reductase protein C (EC 1.11.1.15)	Anaerobic respiratory reductase chaperone	synonymous_variant	LOW
1:PE1	AE006468	672519	T	C	2397	79	1	Synon	ggt	ggC	1263T>C	Gly421Gly		fig|99287.836.peg.645	STM0609	ahpF	Alkyl hydroperoxide reductase protein F	Alkyl hydroperoxide reductase protein C (EC 1.11.1.15)	Anaerobic respiratory reductase chaperone	synonymous_variant	LOW
1:PE1	AE006468	683330	G	A	1706.27	55	1	Synon	ctg	Ttg	499C>T	Leu167Leu		fig|99287.836.peg.656	STM0620	citX	Citrate lyase holo-[acyl-carrier-protein] synthase (EC 2.7.7.61)	Triphosphoribosyl-dephospho-CoA synthase (EC 2.4.2.52)	Citrate lyase alpha chain (EC 4.1.3.6)	synonymous_variant	LOW
1:PE1	AE006468	685313	T	G	1414.24	46	1	Nonsyn	agc	Cgc	49A>C	Ser17Arg		fig|99287.836.peg.657	STM0621	citF	Citrate lyase alpha chain (EC 4.1.3.6)	Citrate lyase holo-[acyl-carrier-protein] synthase (EC 2.7.7.61)	Citrate lyase beta chain (EC 4.1.3.6)	missense_variant	MODERATE
1:PE1	AE006468	69404	GATTA	GATTATTA	1989.16	73	0.91	Insertion	gggattacccat	ggGATTATTAcccat	770_772dupTTA	Ile257dup		fig|99287.836.peg.62	STM0058	citC2	[Citrate [pro-3S]-lyase] ligase (EC 6.2.1.22)	Citrate-sodium symporter (TC 2.A.24.1.1)	Citrate lyase gamma chain, acyl carrier protein	disruptive_inframe_insertion	MODERATE
1:PE1	AE006468	699992	GGCTGGCGCACTCACCGGGGCAGATACCGGGGCCGCGGCAGCAGGCGCGCTTACCGGCGTCGCAGTCGCTGGAGCCGTCG	GG	175.604	11	1	Deletion	gcgacggctccagcgactgcgacgccggtaagcgcgcctgctgccgcggccccggtatctgccccggtgagtgcgccagcc	gCC	830_907delCGACGGCTCCAGCGACTGCGACGCCGGTAAGCGCGCCTGCTGCCGCGGCCCCGGTATCTGCCCCGGTGAGTGCGCCAG	Thr278_Ala303del		fig|99287.836.peg.676	STM0638	rlpA	Septum-associated rare lipoprotein A	D-alanyl-D-alanine carboxypeptidase (EC 3.4.16.4)	Rod shape-determining protein RodA	disruptive_inframe_deletion	MODERATE
1:PE1	AE006468	70089	G	A	3340.59	106	1	Nonsyn	atg	atA	90G>A	Met30Ile		fig|99287.836.peg.64	STM0060	citE2	Citrate lyase beta chain (EC 4.1.3.6)	Citrate lyase gamma chain, acyl carrier protein	Citrate lyase alpha chain (EC 4.1.3.6)	missense_variant	MODERATE
1:PE1	AE006468	708152	G	T	1753.24	57	1	Synon	gcc	gcA	372C>A	Ala124Ala		fig|99287.836.peg.684	STM0646	holA	DNA polymerase III delta subunit (EC 2.7.7.7)	Nicotinate-nucleotide adenylyltransferase (EC 2.7.7.18)	LPS-assembly lipoprotein LptE	synonymous_variant	LOW
1:PE1	AE006468	719624	A	C	2612.56	82	1	Synon	gca	gcC	720A>C	Ala240Ala		fig|99287.836.peg.694	STM0656	ybeS	Uncharacterized J domain-containing protein YbeS, predicted chaperone	Uncharacterized protein YbeU	hypothetical protein	synonymous_variant	LOW
1:PE1	AE006468	720482	TGGGGGAT	TGGGGGGAT	1940.76	65	1	Insertion	tgggggatt	TGGGGGGATt	138dupG	Ile47fs	yes	fig|99287.836.peg.695	STM0657	ybeU	hypothetical protein	Uncharacterized J domain-containing protein YbeS, predicted chaperone	Uncharacterized J domain-containing protein YbeV	frameshift_variant	HIGH
1:PE1	AE006468	729096	T	G	1925.41	65	1	Nonsyn	gac	gCc	743A>C	Asp248Ala		fig|99287.836.peg.703	STM0665	gltI	Glutamate/aspartate ABC transporter, substrate-binding protein GltI (TC 3.A.1.3.4)	Glutamate/aspartate ABC transporter, permease protein GltJ (TC 3.A.1.3.4)	Apolipoprotein N-acyltransferase / Copper homeostasis protein CutE	missense_variant	MODERATE
1:PE1	AE006468	734485	C	T	2014.98	67	0.99											Phosphate starvation-inducible protein PhoH, predicted ATPase	tRNA-i(6)A37 methylthiotransferase (EC 2.8.4.3)	intergenic_region	MODIFIER
1:PE1	AE006468	748714	A	G	1827.37	56	1	Nonsyn	aat	Gat	1291A>G	Asn431Asp		fig|99287.836.peg.717	STM0686	glnS	Glutaminyl-tRNA synthetase (EC 6.1.1.18)	PTS system, N-acetylglucosamine-specific IIC component / PTS system, N-acetylglucosamine-specific IIB component (EC 2.7.1.193) / PTS system, N-acetylglucosamine-specific IIA component (EC 2.7.1.193)	FIG01046392: hypothetical protein	missense_variant	MODERATE
1:PE1	AE006468	75261	CGGGGGGGCGTT	CGGGGGGGGCGTT	1593.85	66	0.93	Insertion										hypothetical protein	Carbamoyl-phosphate synthase small chain (EC 6.3.5.5)	intergenic_region	MODIFIER
1:PE1	AE006468	755690	C	T	1701.16	58	0.98	Nonsyn	ggg	gAg	593G>A	Gly198Glu		fig|99287.836.peg.724	STM0692		Transcriptional regulator, LysR family	Tricarballylate dehydrogenase, TcuA	Ferric uptake regulation protein FUR	missense_variant	MODERATE
1:PE1	AE006468	757826	G	A	2214.73	70	0.99	Nonsyn	cag	Tag	280C>T	Gln94*		fig|99287.836.peg.727	STM0695	ybfE	Uncharacterized protein YbfE	Flavodoxin 1	Esterase ybfF (EC 3.1.-.-)	stop_gained	HIGH
1:PE1	AE006468	75868	C	T	1459.04	45	1											hypothetical protein	Carbamoyl-phosphate synthase small chain (EC 6.3.5.5)	intergenic_region	MODIFIER
1:PE1	AE006468	766225	G	A	160.535	6	1											hypothetical protein	DNA-binding response regulator KdpE	intergenic_region	MODIFIER
1:PE1	AE006468	767826	C	T	1042.08	38	1	Synon	ccg	ccA	1875G>A	Pro625Pro		fig|99287.836.peg.736	STM0703	kdpD	Osmosensitive K+ channel histidine kinase KdpD	DNA-binding response regulator KdpE	Potassium-transporting ATPase C chain (EC 3.6.3.12) (TC 3.A.3.7.1)	synonymous_variant	LOW
1:PE1	AE006468	771215	A	G	1395.09	45	1	Nonsyn	gtt	gCt	1124T>C	Val375Ala		fig|99287.836.peg.738	STM0705	kdpB	Potassium-transporting ATPase B chain (EC 3.6.3.12) (TC 3.A.3.7.1)	Potassium-transporting ATPase C chain (EC 3.6.3.12) (TC 3.A.3.7.1)	Potassium-transporting ATPase A chain (EC 3.6.3.12) (TC 3.A.3.7.1)	missense_variant	MODERATE
1:PE1	AE006468	773206	CA	CG	1547.64	57	0.98	Nonsyn	tgt	CGt	832T>C	Cys278Arg		fig|99287.836.peg.739	STM0706	kdpA	Potassium-transporting ATPase A chain (EC 3.6.3.12) (TC 3.A.3.7.1)	Potassium-transporting ATPase B chain (EC 3.6.3.12) (TC 3.A.3.7.1)	Protein KdpF	missense_variant	MODERATE
1:PE1	AE006468	77382	CGTCA	TGTCA	1436.14	55	0.81	Synon	ggcgtcacc	ggTGTCAcc	336C>T	Gly112Gly		fig|99287.836.peg.71	STM0067	carB	Carbamoyl-phosphate synthase large chain (EC 6.3.5.5)	Carbamoyl-phosphate synthase small chain (EC 6.3.5.5)	Transcriptional activatory protein CaiF	synonymous_variant	LOW
1:PE1	AE006468	776968	G	T	2472	79	1	Nonsyn	gca	gAa	755C>A	Ala252Glu		fig|99287.836.peg.743	STM0710	ybgH	Dipeptide/H+ symporter DtpD	Deoxyribodipyrimidine photolyase (EC 4.1.99.3)	FIG01046191: hypothetical protein	missense_variant	MODERATE
1:PE1	AE006468	779771	A	T	2200.38	76	0.99	Synon	cga	cgT	312A>T	Arg104Arg		fig|99287.836.peg.747	STM0713	ybgK	Allophanate hydrolase 2 subunit 2 (EC 3.5.1.54)	Allophanate hydrolase 2 subunit 1 (EC 3.5.1.54)	Lactam utilization protein LamB	synonymous_variant	LOW
1:PE1	AE006468	784498	G	A	1744.76	55	1	Nonsyn	tgg	tAg	479G>A	Trp160*		fig|99287.836.peg.753	STM0719		UDP-galactopyranose mutase (EC 5.4.99.9)	hypothetical protein	Putative glycosyltransferase	stop_gained	HIGH
1:PE1	AE006468	797198	T	C	2417.61	82	1	Nonsyn	act	Gct	43A>G	Thr15Ala		fig|99287.836.peg.764	STM0730	gltA	Citrate synthase (si) (EC 2.3.3.1)	AbrB protein	Putative inner membrane protein	missense_variant	MODERATE
1:PE1	AE006468	80521	A	G	2647.9	80	1											Carbamoyl-phosphate synthase large chain (EC 6.3.5.5)	Transcriptional activatory protein CaiF	intergenic_region	MODIFIER
1:PE1	AE006468	806383	C	T	2535.56	80	0.99	Nonsyn	ccg	cTg	470C>T	Pro157Leu		fig|99287.836.peg.772	STM0738	sucC	Succinyl-CoA ligase [ADP-forming] beta chain (EC 6.2.1.5)	Dihydrolipoamide succinyltransferase component (E2) of 2-oxoglutarate dehydrogenase complex (EC 2.3.1.61)	Succinyl-CoA ligase [ADP-forming] alpha chain (EC 6.2.1.5)	missense_variant	MODERATE
1:PE1	AE006468	809080	A	C	677.569	21	1											FIG01045723: hypothetical protein	hypothetical protein	intergenic_region	MODIFIER
1:PE1	AE006468	823018	T	C	2257.11	74	1											Zinc transporter ZitB	putative secreted protein	intergenic_region	MODIFIER
1:PE1	AE006468	827231	C	T	874.884	27	1	Nonsyn	ccg	cTg	776C>T	Pro259Leu		fig|99287.836.peg.796	STM0763		LysR-family transcriptional regulator STM0763	Fumarate hydratase class I, alpha region (EC 4.2.1.2)	LysR-family transcriptional regulator STM0764	missense_variant	MODERATE
1:PE1	AE006468	829690	A	C	1330.18	43	1	Nonsyn	aca	Cca	1138A>C	Thr380Pro		fig|99287.836.peg.798	STM0765		Sodium-dependent anion transporter family	LysR-family transcriptional regulator STM0764	Oxaloacetate decarboxylase Na(+) pump, gamma chain (EC 4.1.1.3)	missense_variant	MODERATE
1:PE1	AE006468	830164	C	T	420.063	18	1	Synon	cgc	cgT	33C>T	Arg11Arg		fig|99287.836.peg.800			Oxaloacetate decarboxylase Na(+) pump, alpha chain (EC 4.1.1.3)	Oxaloacetate decarboxylase Na(+) pump, gamma chain (EC 4.1.1.3)	Oxaloacetate decarboxylase Na(+) pump, alpha chain (EC 4.1.1.3)	synonymous_variant	LOW
1:PE1	AE006468	830179	C	T	322.168	14	1	Synon	tcc	tcT	48C>T	Ser16Ser		fig|99287.836.peg.800			Oxaloacetate decarboxylase Na(+) pump, alpha chain (EC 4.1.1.3)	Oxaloacetate decarboxylase Na(+) pump, gamma chain (EC 4.1.1.3)	Oxaloacetate decarboxylase Na(+) pump, alpha chain (EC 4.1.1.3)	synonymous_variant	LOW
1:PE1	AE006468	830206	CGAT	TGAC	178.193	7	1	Synon	gacgat	gaTGAC	75_78delCGATinsTGAC	27		fig|99287.836.peg.800			Oxaloacetate decarboxylase Na(+) pump, alpha chain (EC 4.1.1.3)	Oxaloacetate decarboxylase Na(+) pump, gamma chain (EC 4.1.1.3)	Oxaloacetate decarboxylase Na(+) pump, alpha chain (EC 4.1.1.3)	synonymous_variant	LOW
1:PE1	AE006468	830398	T	C	206.061	11	1	Synon	tat	taC	267T>C	Tyr89Tyr		fig|99287.836.peg.800			Oxaloacetate decarboxylase Na(+) pump, alpha chain (EC 4.1.1.3)	Oxaloacetate decarboxylase Na(+) pump, gamma chain (EC 4.1.1.3)	Oxaloacetate decarboxylase Na(+) pump, alpha chain (EC 4.1.1.3)	synonymous_variant	LOW
1:PE1	AE006468	830434	CGAACGCGCCGTC	TGAGCGGGCAGTG	661.059	25	0.96	Synon	gtcgaacgcgccgtc	gtTGAGCGGGCAGTG	303_315delCGAACGCGCCGTCinsTGAGCGGGCAGTG	106		fig|99287.836.peg.800			Oxaloacetate decarboxylase Na(+) pump, alpha chain (EC 4.1.1.3)	Oxaloacetate decarboxylase Na(+) pump, gamma chain (EC 4.1.1.3)	Oxaloacetate decarboxylase Na(+) pump, alpha chain (EC 4.1.1.3)	synonymous_variant	LOW
1:PE1	AE006468	830506	ACCGCCCT	AGCCGCCCT	816.521	31	0.91	Insertion	aaaccgccctgc	aaAGCCGCCCTgc	375_376insG	Pro126fs	yes	fig|99287.836.peg.800			Oxaloacetate decarboxylase Na(+) pump, alpha chain (EC 4.1.1.3)	Oxaloacetate decarboxylase Na(+) pump, gamma chain (EC 4.1.1.3)	Oxaloacetate decarboxylase Na(+) pump, alpha chain (EC 4.1.1.3)	frameshift_variant	HIGH
1:PE1	AE006468	830520	GGTG	AGTA	901.257	31	1	Nonsyn	cggtgc	cAGTAc	389_392delGGTGinsAGTA	ArgCys130GlnTyr		fig|99287.836.peg.800			Oxaloacetate decarboxylase Na(+) pump, alpha chain (EC 4.1.1.3)	Oxaloacetate decarboxylase Na(+) pump, gamma chain (EC 4.1.1.3)	Oxaloacetate decarboxylase Na(+) pump, alpha chain (EC 4.1.1.3)	missense_variant	MODERATE
1:PE1	AE006468	830538	A	G	1005.01	34	0.97	Nonsyn	cac	cGc	407A>G	His136Arg		fig|99287.836.peg.800			Oxaloacetate decarboxylase Na(+) pump, alpha chain (EC 4.1.1.3)	Oxaloacetate decarboxylase Na(+) pump, gamma chain (EC 4.1.1.3)	Oxaloacetate decarboxylase Na(+) pump, alpha chain (EC 4.1.1.3)	missense_variant	MODERATE
1:PE1	AE006468	830553	G	A	949.459	35	1	Nonsyn	cgc	cAc	422G>A	Arg141His		fig|99287.836.peg.800			Oxaloacetate decarboxylase Na(+) pump, alpha chain (EC 4.1.1.3)	Oxaloacetate decarboxylase Na(+) pump, gamma chain (EC 4.1.1.3)	Oxaloacetate decarboxylase Na(+) pump, alpha chain (EC 4.1.1.3)	missense_variant	MODERATE
1:PE1	AE006468	830607	GGAGCAACTGCTGGAA	CGAACAGTTGTTAGAG	789.19	26	0.93											Oxaloacetate decarboxylase Na(+) pump, alpha chain (EC 4.1.1.3)	Oxaloacetate decarboxylase Na(+) pump, alpha chain (EC 4.1.1.3)	intergenic_region	MODIFIER
1:PE1	AE006468	830721	A	G	134.936	6	1	Synon	gta	gtG	69A>G	Val23Val		fig|99287.836.peg.801			Oxaloacetate decarboxylase Na(+) pump, alpha chain (EC 4.1.1.3)	Oxaloacetate decarboxylase Na(+) pump, alpha chain (EC 4.1.1.3)	Oxaloacetate decarboxylase Na(+) pump, beta chain (EC 4.1.1.3)	synonymous_variant	LOW
1:PE1	AE006468	831	T	C	669.322	27	0.96	Synon	gtt	gtC	495T>C	Val165Val		fig|99287.836.peg.2	STM0002	thrA	Aspartokinase (EC 2.7.2.4) / Homoserine dehydrogenase (EC 1.1.1.3)	Thr operon leader peptide	Homoserine kinase (EC 2.7.1.39)	synonymous_variant	LOW
1:PE1	AE006468	831009	G	C	303.688	13	1	Synon	gcg	gcC	357G>C	Ala119Ala		fig|99287.836.peg.801			Oxaloacetate decarboxylase Na(+) pump, alpha chain (EC 4.1.1.3)	Oxaloacetate decarboxylase Na(+) pump, alpha chain (EC 4.1.1.3)	Oxaloacetate decarboxylase Na(+) pump, beta chain (EC 4.1.1.3)	synonymous_variant	LOW
1:PE1	AE006468	831015	A	G	346.204	13	1	Synon	gta	gtG	363A>G	Val121Val		fig|99287.836.peg.801			Oxaloacetate decarboxylase Na(+) pump, alpha chain (EC 4.1.1.3)	Oxaloacetate decarboxylase Na(+) pump, alpha chain (EC 4.1.1.3)	Oxaloacetate decarboxylase Na(+) pump, beta chain (EC 4.1.1.3)	synonymous_variant	LOW
1:PE1	AE006468	831024	G	A	351.251	13	0.93	Synon	ggg	ggA	372G>A	Gly124Gly		fig|99287.836.peg.801			Oxaloacetate decarboxylase Na(+) pump, alpha chain (EC 4.1.1.3)	Oxaloacetate decarboxylase Na(+) pump, alpha chain (EC 4.1.1.3)	Oxaloacetate decarboxylase Na(+) pump, beta chain (EC 4.1.1.3)	synonymous_variant	LOW
1:PE1	AE006468	831030	GACC	CACT	366.652	14	1	Synon	ctgacc	ctCACT	378_381delGACCinsCACT	128		fig|99287.836.peg.801			Oxaloacetate decarboxylase Na(+) pump, alpha chain (EC 4.1.1.3)	Oxaloacetate decarboxylase Na(+) pump, alpha chain (EC 4.1.1.3)	Oxaloacetate decarboxylase Na(+) pump, beta chain (EC 4.1.1.3)	synonymous_variant	LOW
1:PE1	AE006468	831043	A	G	450.439	18	1	Nonsyn	agc	Ggc	391A>G	Ser131Gly		fig|99287.836.peg.801			Oxaloacetate decarboxylase Na(+) pump, alpha chain (EC 4.1.1.3)	Oxaloacetate decarboxylase Na(+) pump, alpha chain (EC 4.1.1.3)	Oxaloacetate decarboxylase Na(+) pump, beta chain (EC 4.1.1.3)	missense_variant	MODERATE
1:PE1	AE006468	831078	C	G	717.43	24	1	Synon	ctc	ctG	426C>G	Leu142Leu		fig|99287.836.peg.801			Oxaloacetate decarboxylase Na(+) pump, alpha chain (EC 4.1.1.3)	Oxaloacetate decarboxylase Na(+) pump, alpha chain (EC 4.1.1.3)	Oxaloacetate decarboxylase Na(+) pump, beta chain (EC 4.1.1.3)	synonymous_variant	LOW
1:PE1	AE006468	831816	CCG	TCA	2056.95	67	0.97	Nonsyn	atccgc	atTCAc	1164_1166delCCGinsTCA	Arg389His		fig|99287.836.peg.801			Oxaloacetate decarboxylase Na(+) pump, alpha chain (EC 4.1.1.3)	Oxaloacetate decarboxylase Na(+) pump, alpha chain (EC 4.1.1.3)	Oxaloacetate decarboxylase Na(+) pump, beta chain (EC 4.1.1.3)	missense_variant	MODERATE
1:PE1	AE006468	832176	CC	GA	360.344	13	1	Nonsyn	ctccac	ctGAac	255_256delCCinsGA	His86Asn		fig|99287.836.peg.802	STM0768	dcoB	Oxaloacetate decarboxylase Na(+) pump, beta chain (EC 4.1.1.3)	Oxaloacetate decarboxylase Na(+) pump, alpha chain (EC 4.1.1.3)	Triphosphoribosyl-dephospho-CoA synthase (EC 2.4.2.52)	missense_variant	MODERATE
1:PE1	AE006468	832230	CTCCGTC	GTCGGTG	224.05	9	1	Synon	ccctccgtc	ccGTCGGTG	309_315delCTCCGTCinsGTCGGTG	106		fig|99287.836.peg.802	STM0768	dcoB	Oxaloacetate decarboxylase Na(+) pump, beta chain (EC 4.1.1.3)	Oxaloacetate decarboxylase Na(+) pump, alpha chain (EC 4.1.1.3)	Triphosphoribosyl-dephospho-CoA synthase (EC 2.4.2.52)	synonymous_variant	LOW
1:PE1	AE006468	832241	A	G	265.208	10	1	Nonsyn	aac	aGc	320A>G	Asn107Ser		fig|99287.836.peg.802	STM0768	dcoB	Oxaloacetate decarboxylase Na(+) pump, beta chain (EC 4.1.1.3)	Oxaloacetate decarboxylase Na(+) pump, alpha chain (EC 4.1.1.3)	Triphosphoribosyl-dephospho-CoA synthase (EC 2.4.2.52)	missense_variant	MODERATE
1:PE1	AE006468	832251	AAAT	GAAC	239.137	9	1	Synon	gaaaat	gaGAAC	330_333delAAATinsGAAC	112		fig|99287.836.peg.802	STM0768	dcoB	Oxaloacetate decarboxylase Na(+) pump, beta chain (EC 4.1.1.3)	Oxaloacetate decarboxylase Na(+) pump, alpha chain (EC 4.1.1.3)	Triphosphoribosyl-dephospho-CoA synthase (EC 2.4.2.52)	synonymous_variant	LOW
1:PE1	AE006468	832302	C	T	200.679	8	1	Synon	tac	taT	381C>T	Tyr127Tyr		fig|99287.836.peg.802	STM0768	dcoB	Oxaloacetate decarboxylase Na(+) pump, beta chain (EC 4.1.1.3)	Oxaloacetate decarboxylase Na(+) pump, alpha chain (EC 4.1.1.3)	Triphosphoribosyl-dephospho-CoA synthase (EC 2.4.2.52)	synonymous_variant	LOW
1:PE1	AE006468	832389	C	T	128.508	6	1	Synon	aac	aaT	468C>T	Asn156Asn		fig|99287.836.peg.802	STM0768	dcoB	Oxaloacetate decarboxylase Na(+) pump, beta chain (EC 4.1.1.3)	Oxaloacetate decarboxylase Na(+) pump, alpha chain (EC 4.1.1.3)	Triphosphoribosyl-dephospho-CoA synthase (EC 2.4.2.52)	synonymous_variant	LOW
1:PE1	AE006468	832405	CTCGGC	TTGGGG	152.951	7	1	Synon	ctcggc	TTGGGG	484_489delCTCGGCinsTTGGGG	164		fig|99287.836.peg.802	STM0768	dcoB	Oxaloacetate decarboxylase Na(+) pump, beta chain (EC 4.1.1.3)	Oxaloacetate decarboxylase Na(+) pump, alpha chain (EC 4.1.1.3)	Triphosphoribosyl-dephospho-CoA synthase (EC 2.4.2.52)	synonymous_variant	LOW
1:PE1	AE006468	832428	T	C	158.369	7	0.88	Synon	ggt	ggC	507T>C	Gly169Gly		fig|99287.836.peg.802	STM0768	dcoB	Oxaloacetate decarboxylase Na(+) pump, beta chain (EC 4.1.1.3)	Oxaloacetate decarboxylase Na(+) pump, alpha chain (EC 4.1.1.3)	Triphosphoribosyl-dephospho-CoA synthase (EC 2.4.2.52)	synonymous_variant	LOW
1:PE1	AE006468	832453	C	T	173.181	9	1	Synon	ctg	Ttg	532C>T	Leu178Leu		fig|99287.836.peg.802	STM0768	dcoB	Oxaloacetate decarboxylase Na(+) pump, beta chain (EC 4.1.1.3)	Oxaloacetate decarboxylase Na(+) pump, alpha chain (EC 4.1.1.3)	Triphosphoribosyl-dephospho-CoA synthase (EC 2.4.2.52)	synonymous_variant	LOW
1:PE1	AE006468	832645	AAA	CGC	725.929	27	1	Nonsyn	aaa	CGC	724_726delAAAinsCGC	Lys242Arg		fig|99287.836.peg.802	STM0768	dcoB	Oxaloacetate decarboxylase Na(+) pump, beta chain (EC 4.1.1.3)	Oxaloacetate decarboxylase Na(+) pump, alpha chain (EC 4.1.1.3)	Triphosphoribosyl-dephospho-CoA synthase (EC 2.4.2.52)	missense_variant	MODERATE
1:PE1	AE006468	832658	CG	GC	709.601	27	0.96	Nonsyn	acg	aGC	737_738delCGinsGC	Thr246Ser		fig|99287.836.peg.802	STM0768	dcoB	Oxaloacetate decarboxylase Na(+) pump, beta chain (EC 4.1.1.3)	Oxaloacetate decarboxylase Na(+) pump, alpha chain (EC 4.1.1.3)	Triphosphoribosyl-dephospho-CoA synthase (EC 2.4.2.52)	missense_variant	MODERATE
1:PE1	AE006468	832664	CG	AA	753.265	26	0.96	Nonsyn	acg	aAA	743_744delCGinsAA	Thr248Lys		fig|99287.836.peg.802	STM0768	dcoB	Oxaloacetate decarboxylase Na(+) pump, beta chain (EC 4.1.1.3)	Oxaloacetate decarboxylase Na(+) pump, alpha chain (EC 4.1.1.3)	Triphosphoribosyl-dephospho-CoA synthase (EC 2.4.2.52)	missense_variant	MODERATE
1:PE1	AE006468	832671	G	C	844.488	30	1	Synon	cgg	cgC	750G>C	Arg250Arg		fig|99287.836.peg.802	STM0768	dcoB	Oxaloacetate decarboxylase Na(+) pump, beta chain (EC 4.1.1.3)	Oxaloacetate decarboxylase Na(+) pump, alpha chain (EC 4.1.1.3)	Triphosphoribosyl-dephospho-CoA synthase (EC 2.4.2.52)	synonymous_variant	LOW
[truncated: 108 more rows]

## Sheet: Regression Analysis
Generalized linear mixed model fit by maximum likelihood (Laplace Approximation) ['glmerMod']
[truncated: 25 more rows]
